# Supplementary material for: Comparison of Morphological Characteristics and Determination of Different Patterns for Rubber Particles in Dandelion and Different Rubber Grass Varieties
Source: Plants (Basel). 2020 Nov 13;9(11):1561. doi: 10.3390/plants9111561 (PMC7696596; doi:10.3390/plants9111561)
Supplement: Supplementary file 1 [file plants-09-01561-s001.zip]

Archive with 3 entries (3 files):
- Table S1 Laticifer cells and rubber content in different TKS tissues.xlsx
- Table S2 Laticifer cells in the roots of different TKS variaties.xlsx
- Table S3 Rubber particles in the rubber tree and different TKS varieties.xlsx
