# Supplementary material for: Comparison of Morphological Characteristics and Determination of Different Patterns for Rubber Particles in Dandelion and Different Rubber Grass Varieties
Source: Plants (Basel). 2020 Nov 13;9(11):1561. doi: 10.3390/plants9111561 (PMC7696596; doi:10.3390/plants9111561)
Supplement: Supplementary file 1 [file plants-09-01561-s001.zip › Table S1 Laticifer cells and rubber content in different TKS tissues.xlsx]

## Sheet: Laticifer cells in TKS-S
Table S1: Number of laticifer cells and rubber content in different tissues of Taraxacum kok-saghyz (TKS-S) variety
No.	Total cells	Laticifer cells	Pecent values of laticifer cells (%)	Rubber content (%)	No.	Total cells	Laticifer cells	Pecent values of laticifer cells (%)	Rubber content (%)	No.	Total cells	Laticifer cells	Pecent values of laticifer cells (%)	Rubber content (%)	No.	Total cells	Laticifer cells	Pecent values of laticifer cells (%)	Rubber content (%)
1-root	2019	208	10.3	2.45	1-Vein	462	49	10.61	0.7	1-stem	3925	319	0.0813	2.12	1-pedicel	1010	0	0	0
2-root	2173	104	4.79	1.92	2-Vein	421	36	8.55	0.411	2-stem	3233	292	0.069	3.29	2-pedicel	1176	0	0	0
3-root	1947	131	6.73	3.303	3-Vein	392	32	8.16	0.599	3-stem	3781	319	0.0844	2.7	3-pedicel	1011	0	0	0
4-root	1855	124	6.68	3.2	4-Vein	399	31	7.77	0.369	4-stem	3597	312	0.0867	3.87	4-pedicel	1206	0	0	0
5-root	1650	121	7.33	3.03	5-Vein	381	41	10.76	0.69	5-stem	3187	309	0.097	2.7	5-pedicel	1311	0	0	0
6-root	1886	111	5.89	2.53	6-Vein	412	74	17.96	0.511	6-stem	3659	299	0.0817	2.7	6-pedicel	1211	0	0	0
7-root	1786	117	6.55	2.45	7-Vein	401	33	8.23	0.69	7-stem	3459	305	0.0882	2.12	7-pedicel	1426	0	0	0
8-root	1779	178	10.01	3.87	8-Vein	419	32	7.64	0.68	8-stem	3445	366	0.1062	2.11	8-pedicel	1354	0	0	0
9-root	1881	141	7.5	2.66	9-Vein	403	34	8.44	0.569	9-stem	3649	329	0.0902	2.68	9-pedicel	1582	0	0	0
10-root	1932	136	7.04	1.97	10-Vein	419	36	8.59	0.411	10-stem	3751	324	0.0864	3.25	10-pedicel	1433	0	0	0
Average	1890.8	137.1	7.282	2.7383	Average	410.9	39.8	9.671	0.563	Average	3568.6	317.4	0.08711	2.754	Average	1272	0	0	0
Standard Deviation(SD)	142.9	32.3	1.61	0.748	SD	20.9	12.5	2.946	0.1236	SD	225.03	19.5	0.00932	0.5488	SD	175.51	0	0	0
