# Supplementary material for: Comparison of Morphological Characteristics and Determination of Different Patterns for Rubber Particles in Dandelion and Different Rubber Grass Varieties
Source: Plants (Basel). 2020 Nov 13;9(11):1561. doi: 10.3390/plants9111561 (PMC7696596; doi:10.3390/plants9111561)
Supplement: Supplementary file 1 [file plants-09-01561-s001.zip › Table S2 Laticifer cells in the roots of different TKS variaties.xlsx]

## Sheet: Laticifers in differnt TKS
Table S2: Number of laticifer cells in mature roots of different TKS varieties
		Number of laticifer cells in TKS-S				Number of laticifer cells in TKS-K						Number of laticifer cells in TKS-H						Number of laticifer cells in TKS-U
No.	Total cells	Laticifer cells	Pecent values of laticifer cells (%)			No.	Total cells	Laticifer cells	Pecent values of laticifer cells (%)			No.	Total cells	Laticifer cells	Pecent values of laticifer cells (%)			No.	Total cells	Laticifer cells	Pecent values of laticifer cells (%)
1	10095	1040	10.3021			1	8209	192	2.3389			1	9569	1289	13.4706			1	7989	1220	15.271
2	10865	520	4.78601			2	8239	105	1.27443			2	9605	1321	13.7533			2	9076	1008	11.1062
3	9735	655	6.7283			3	8474	104	1.22728			3	8902	1384	15.5471			3	11760	762	6.47959
4	9275	620	6.68464			4	8804	92	1.04498			4	9594	1320	13.7586			4	10969	1270	11.5781
5	8250	605	7.33333			5	8844	101	1.14202			5	9260	1406	15.1836			5	12851	1041	8.10054
6	9430	555	5.88547			6	8179	86	1.05147			6	9197	1413	15.3637			6	11016	1039	9.43174
7	8930	585	6.55095			7	8791	155	1.76317			7	9134	1437	15.7324			7	12009	1229	10.234
8	8895	890	10.0056			8	8656	159	1.83688			8	9072	1460	16.0935			8	11564	1011	8.74265
9	9405	705	7.49601			9	8567	103	1.20229			9	9009	1483	16.4613			9	12003	1026	8.54786
10	9660	680	7.03934			10	8720	166	1.90367			10	8946	1507	16.4613			10	10976	993	9.04701
11	8076	1040	12.8777			11	8673	138	1.59114			11	8883	1530	17.2239			11	9949	1083	10.8855
12	8692	520	5.98251			12	7980	121	1.51629			12	8820	1553	17.6077			12	8922	1096	12.2842
13	7788	655	8.41037			13	7292	107	1.46736			13	9602	1300	13.5388			13	7976	1209	15.158
14	7420	620	8.3558			14	7901	110	1.39223			14	9638	1332	13.8203			14	9063	997	11.0008
15	6600	605	9.16667			15	8106	154	1.89983			15	8935	1395	15.6128			15	11747	751	6.39312
16	7544	555	7.35684			16	8242	205	2.48726			16	9627	1331	13.8257			16	10956	1259	11.4914
17	7144	585	8.18869			17	8272	118	1.4265			17	9293	1417	15.248			17	12838	1030	8.02306
18	7116	890	12.507			18	8507	117	1.37534			18	9230	1424	15.428			18	11003	1028	9.34291
19	7524	705	9.37002			19	8837	105	1.18819			19	9167	1448	15.7958			19	11996	1218	10.1534
20	7728	680	8.79917			20	8877	114	1.28422			20	9105	1471	16.156			20	11551	1000	8.65726
21	8659	1007	11.6295			21	8212	99	1.20555			21	9042	1494	16.5229			21	11990	1015	8.46539
22	7755	487	6.27982			22	8824	168	1.9039			22	8979	1518	16.9061			22	10963	982	8.9574
23	7387	622	8.4202			23	8689	172	1.97951			23	8916	1541	17.2835			23	9936	1072	10.789
24	6567	587	8.93863			24	8600	116	1.34884			24	8853	1564	17.6663			24	8909	1085	12.1787
25	7511	572	7.6155			25	8753	179	2.04501			25	9621	1305	13.5641			25	7956	1197	15.0452
26	7111	522	7.34074			26	8706	151	1.73444			26	9657	1337	13.8449			26	9043	985	10.8924
27	7083	552	7.79331			27	8013	134	1.67228			27	8954	1400	15.6355			27	11727	739	6.3017
28	7491	857	11.4404			28	7325	120	1.63823			28	9646	1336	13.8503			28	10936	1247	11.4027
29	7695	672	8.73294			29	7934	123	1.55029			29	9312	1422	15.2706			29	12818	1018	7.94196
30	10036	647	6.44679			30	8139	167	2.05185			30	9249	1429	15.4503			30	10983	1016	9.25066
31	10806	981	9.07829			31	8253	209	2.53241			31	9186	1453	15.8175			31	11976	1206	10.0701
32	9676	461	4.76437			32	8283	122	1.4729			32	9124	1476	16.1771			32	11531	988	8.56821
33	9216	596	6.46701			33	8518	121	1.42052			33	9061	1499	16.5434			33	11970	1003	8.37928
34	8191	561	6.84898			34	8848	109	1.23192			34	8998	1523	16.926			34	10943	970	8.86411
35	9371	546	5.82649			35	8888	118	1.32763			35	8935	1546	17.3027			35	9916	1060	10.6898
36	8871	496	5.59125			36	8223	103	1.25258			36	8872	1569	17.6849			36	8889	1073	12.0711
37	8836	526	5.95292			37	8835	172	1.9468			37	9654	1316	13.6317			37	7952	1187	14.9271
38	9346	831	8.8915			38	8700	176	2.02299			38	9690	1348	13.9112			38	9039	975	10.7866
39	9601	646	6.72847			39	8611	120	1.39357			39	8987	1411	15.7005			39	11723	729	6.21854
40	8017	621	7.74604			40	8764	183	2.08809			40	9679	1347	13.9167			40	10932	1237	11.3154
41	8633	981	11.3634			41	8717	155	1.77813			41	9345	1433	15.3344			41	12814	1008	7.8664
42	7729	461	5.96455			42	8024	138	1.71984			42	9282	1440	15.5139			42	10979	1006	9.16295
43	7361	596	8.09673			43	7336	124	1.69029			43	9219	1464	15.8802			43	11972	1196	9.98998
44	6541	561	8.57667			44	7945	127	1.59849			44	9157	1487	16.2389			44	11527	978	8.48443
45	7485	546	7.29459			45	8150	171	2.09816			45	9094	1510	16.6044			45	11966	993	8.29851
46	7085	496	7.00071			46	8220	170	2.06813			46	9031	1534	16.9859			46	10939	960	8.77594
47	7057	526	7.45359			47	8250	83	1.00606			47	8968	1557	17.3617			47	9912	1050	10.5932
48	7465	831	11.1319			48	8485	82	0.966411			48	8905	1580	17.7428			48	8885	1063	11.964
49	7669	646	8.42352			49	8815	70	0.794101			49	9546	1272	13.325			49	8044	1263	15.7011
50	8600	621	7.22093			50	8855	79	0.892151			50	9582	1304	13.6088			50	9131	1051	11.5102
51	7696	948	12.3181			51	8190	64	0.781441			51	8879	1367	15.3959			51	11815	805	6.81337
52	7328	428	5.84061			52	8802	133	1.51102			52	9571	1303	13.614			52	11024	1313	11.9104
53	6508	563	8.65089			53	8667	137	1.58071			53	9237	1389	15.0373			53	12906	1084	8.39919
54	7452	528	7.08535			54	8578	81	0.944276			54	9174	1396	15.2169			54	11071	1082	9.77328
55	7052	513	7.27453			55	8731	144	1.6493			55	9111	1420	15.5856			55	12064	1272	10.5438
56	7024	463	6.59169			56	8684	116	1.33579			56	9049	1443	15.9465			56	11619	1054	9.07135
57	7432	493	6.63348			57	7991	99	1.23889			57	8986	1466	16.3143			57	12058	1069	8.86548
58	7636	798	10.4505			58	7303	85	1.16391			58	8923	1490	16.6984			58	11031	1036	9.39171
59	9984	613	6.13982			59	7912	88	1.11223			59	8860	1513	17.0767			59	10004	1126	11.2555
60	10754	588	5.46773			60	8117	132	1.62622			60	8797	1536	17.4605			60	8977	1139	12.688
61	9624	942	9.78803			61	8253	132	1.59942			61	9579	1283	13.3939			61	8031	1252	15.5896
62	9164	422	4.60498			62	8283	183	2.20934			62	9615	1315	13.6765			62	9118	1040	11.406
63	8139	557	6.84359			63	8518	96	1.12703			63	8912	1378	15.4623			63	11802	794	6.72767
64	9319	522	5.60146			64	8848	95	1.07369			64	9604	1314	13.6818			64	11011	1302	11.8245
65	8819	507	5.74895			65	8888	83	0.933843			65	9270	1400	15.1025			65	12893	1073	8.32235
66	8784	457	5.20264			66	8223	92	1.11881			66	9207	1407	15.2819			66	11058	1071	9.6853
67	9294	487	5.23994			67	8835	77	0.871534			67	9144	1431	15.6496			67	12051	1261	10.4639
68	9549	792	8.29406			68	8700	146	1.67816			68	9082	1454	16.0097			68	11606	1043	8.98673
69	7965	607	7.62084			69	8611	150	1.74196			69	9019	1477	16.3765			69	12045	1058	8.78373
70	8581	582	6.78243			70	8764	94	1.07257			70	8956	1501	16.7597			70	11018	1025	9.30296
71	7677	942	12.2704			71	8717	157	1.80108			71	8893	1524	17.1371			71	9991	1115	11.16
72	7309	422	5.7737			72	8024	129	1.60768			72	8830	1547	17.5198			72	8964	1128	12.5837
73	6489	557	8.58376			73	7336	112	1.52672			73	9598	1288	13.4195			73	8011	1240	15.4787
74	7433	522	7.02274			74	7945	98	1.23348			74	9634	1320	13.7015			74	9098	1028	11.2992
75	7033	507	7.20887			75	8150	101	1.23926			75	8931	1383	15.4854			75	11782	782	6.63724
76	7005	457	6.52391			76	8264	145	1.7546			76	9623	1319	13.7067			76	10991	1290	11.7369
77	7413	487	6.56954			77	8294	187	2.25464			77	9289	1405	15.1254			77	12873	1061	8.24206
78	7617	792	10.3978			78	8529	100	1.17247			78	9226	1412	15.3046			78	11038	1059	9.59413
79	8548	607	7.10108			79	8859	99	1.11751			79	9163	1436	15.6717			79	12031	1249	10.3815
80	7644	582	7.61381			80	8899	87	0.977638			80	9101	1459	16.0312			80	11586	1031	8.89867
81	7276	909	12.4931			81	8234	96	1.1659			81	9038	1482	16.3974			81	12025	1046	8.69854
82	6456	389	6.0254			82	8846	81	0.915668			82	8975	1506	16.7799			82	10998	1013	9.21077
83	7400	524	7.08108			83	8711	150	1.72196			83	8912	1529	17.1566			83	9971	1103	11.0621
84	7000	489	6.98571			84	8622	154	1.78613			84	8849	1552	17.5387			84	8944	1116	12.4776
85	6972	474	6.79862			85	8775	98	1.11681			85	9631	1299	13.4877			85	8007	1230	15.3616
86	7380	424	5.74526			86	8728	161	1.84464			86	9667	1331	13.7685			86	9094	1018	11.1942
87	7584	454	5.98629			87	8035	133	1.65526			87	8964	1394	15.5511			87	11778	772	6.55459
88	9925	759	7.64736			88	7347	116	1.57888			88	9656	1330	13.7738			88	10987	1280	11.6501
89	10695	574	5.36699			89	7956	102	1.28205			89	9322	1416	15.1899			89	12869	1051	8.16691
90	9565	549	5.73968			90	8161	105	1.28661			90	9259	1423	15.3688			90	11034	1049	9.50698
91	9105	434	4.76661			91	8813	149	1.69068			91	9196	1447	15.7351			91	12027	1239	10.3018
92	8080	569	7.04208			92	8678	148	1.70546			92	9134	1470	16.0937			92	11582	1021	8.8154
93	9260	534	5.76674			93	8589	60	0.698568			93	9071	1493	16.459			93	12021	1036	8.61825
94	8760	519	5.92466			94	8742	111	1.26973			94	9008	1517	16.8406			94	10994	1003	9.12316
95	8725	469	5.37536			95	8695	115	1.3226			95	8945	1540	17.2163			95	9967	1093	10.9662
96	9235	499	5.40336			96	8002	122	1.52462			96	8882	1563	17.5974			96	8940	1106	12.3714
97	9490	804	8.47208			97	7314	94	1.28521			97	8819	1586	17.9839			97	12758	1020	7.99498
98	7906	619	7.8295			98	7923	77	0.971854			98	8756	1609	18.376			98	10923	1018	9.31978
99	8522	594	6.97019			99	8128	66	0.812008			99	8693	1632	18.7737			99	11916	1208	10.1376
100	7618	921	12.0898			100	8101	110	1.35786			100	8630	1655	19.1773			100	11471	990	8.63046
101	7250	401	5.53103			Average	8384	123.03	1.46892			101	8567	1678	19.5868			101	11910	1005	8.43829
102	6430	536	8.33593			SD	423.554	33.6254	0.396805			Average	9171.97	1440.24	15.7424			102	10883	972	8.93136
103	7374	501	6.79414									SD	291.027	92.5877	1.46003			103	9856	1062	10.7752
104	6974	486	6.96874															104	8829	1075	12.1758
105	6946	436	6.27699															Average	10787.2	1067.6	10.1316
106	7354	466	6.33669															SD	1395.05	128.019	2.16581
107	7558	771	10.2011
108	8489	586	6.90305
109	7585	561	7.39618
110	7217	521	7.21907
111	6397	531	8.30077
112	7341	441	6.00736
113	6941	551	7.93834
114	6913	461	6.6686
115	7321	571	7.79948
116	7525	481	6.39203
Average	8102.28	605.672	7.54061
SD	1095.89	153.763	1.87703
