# Supplementary material for: Comparison of Morphological Characteristics and Determination of Different Patterns for Rubber Particles in Dandelion and Different Rubber Grass Varieties
Source: Plants (Basel). 2020 Nov 13;9(11):1561. doi: 10.3390/plants9111561 (PMC7696596; doi:10.3390/plants9111561)
Supplement: Supplementary file 1 [file plants-09-01561-s001.zip › Table S3 Rubber particles in the rubber tree and different TKS varieties.xlsx]

## Sheet: Rubber tree RPs
Rubber tree rubber particles information
RP No.	length(nm)	width(nm)	Average diameter(nm)	RPs volume(nm)3
1	80	80	80	267947
2	95	95	95	448693
3	95	95	95	448693
4	95	95	95	448693
5	95	95	95	448693
6	95	95	95	448693
7	95	95	95	448693
8	100	100	100	523333
9	100	100	100	523333
10	100	100	100	523333
11	100	100	100	523333
12	100	100	100	523333
13	100	100	100	523333
14	100	100	100	523333
15	100	100	100	523333
16	100	100	100	523333
17	100	100	100	523333
18	100	100	100	523333
19	100	100	100	523333
20	100	100	100	523333
21	100	100	100	523333
22	105	100	102.5	563573
23	105	105	105	605824
24	110	110	110	696557
25	110	110	110	696557
26	115	110	112.5	745137
27	115	110	112.5	745137
28	115	115	115	795925
29	115	115	115	795925
30	115	115	115	795925
31	115	115	115	795925
32	115	115	115	795925
33	115	115	115	795925
34	115	115	115	795925
35	115	115	115	795925
36	110	125	117.5	848969
37	120	115	117.5	848969
38	120	120	120	904320
39	120	120	120	904320
40	120	120	120	904320
41	120	120	120	904320
42	120	120	120	904320
43	120	120	120	904320
44	120	120	120	904320
45	120	120	120	904320
46	120	120	120	904320
47	120	120	120	904320
48	120	120	120	904320
49	120	120	120	904320
50	120	125	122.5	962026
51	125	120	122.5	962026
52	125	120	122.5	962026
53	125	120	122.5	962026
54	125	120	122.5	962026
55	120	130	125	1.02214e+06
56	125	125	125	1.02214e+06
57	125	125	125	1.02214e+06
58	125	130	127.5	1.0847e+06
59	130	125	127.5	1.0847e+06
60	135	120	127.5	1.0847e+06
61	130	125	127.5	1.0847e+06
62	125	135	130	1.14976e+06
63	130	130	130	1.14976e+06
64	130	130	130	1.14976e+06
65	130	130	130	1.14976e+06
66	130	130	130	1.14976e+06
67	130	130	130	1.14976e+06
68	130	130	130	1.14976e+06
69	130	130	130	1.14976e+06
70	135	130	132.5	1.21738e+06
71	135	130	132.5	1.21738e+06
72	135	130	132.5	1.21738e+06
73	135	130	132.5	1.21738e+06
74	135	130	132.5	1.21738e+06
75	135	130	132.5	1.21738e+06
76	125	145	135	1.2876e+06
77	140	130	135	1.2876e+06
78	135	135	135	1.2876e+06
79	135	135	135	1.2876e+06
80	135	135	135	1.2876e+06
81	140	130	135	1.2876e+06
82	135	135	135	1.2876e+06
83	140	135	137.5	1.36046e+06
84	140	135	137.5	1.36046e+06
85	140	140	140	1.43603e+06
86	140	140	140	1.43603e+06
87	140	140	140	1.43603e+06
88	140	140	140	1.43603e+06
89	140	140	140	1.43603e+06
90	140	140	140	1.43603e+06
91	140	140	140	1.43603e+06
92	140	140	140	1.43603e+06
93	140	140	140	1.43603e+06
94	140	140	140	1.43603e+06
95	140	140	140	1.43603e+06
96	140	140	140	1.43603e+06
97	140	140	140	1.43603e+06
98	140	140	140	1.43603e+06
99	140	140	140	1.43603e+06
100	140	140	140	1.43603e+06
101	140	140	140	1.43603e+06
102	140	140	140	1.43603e+06
103	140	140	140	1.43603e+06
104	140	140	140	1.43603e+06
105	140	140	140	1.43603e+06
106	140	140	140	1.43603e+06
107	140	140	140	1.43603e+06
108	140	140	140	1.43603e+06
109	140	140	140	1.43603e+06
110	140	140	140	1.43603e+06
111	140	140	140	1.43603e+06
112	140	140	140	1.43603e+06
113	140	140	140	1.43603e+06
114	140	140	140	1.43603e+06
115	140	140	140	1.43603e+06
116	140	140	140	1.43603e+06
117	140	140	140	1.43603e+06
118	140	140	140	1.43603e+06
119	140	140	140	1.43603e+06
120	140	140	140	1.43603e+06
121	140	140	140	1.43603e+06
122	140	140	140	1.43603e+06
123	140	140	140	1.43603e+06
124	140	140	140	1.43603e+06
125	140	140	140	1.43603e+06
126	140	140	140	1.43603e+06
127	140	140	140	1.43603e+06
128	145	145	145	1.59545e+06
129	145	145	145	1.59545e+06
130	145	145	145	1.59545e+06
131	145	145	145	1.59545e+06
132	145	145	145	1.59545e+06
133	145	145	145	1.59545e+06
134	145	145	145	1.59545e+06
135	145	145	145	1.59545e+06
136	145	145	145	1.59545e+06
137	145	145	145	1.59545e+06
138	145	145	145	1.59545e+06
139	145	145	145	1.59545e+06
140	145	145	145	1.59545e+06
141	145	145	145	1.59545e+06
142	145	145	145	1.59545e+06
143	145	145	145	1.59545e+06
144	145	145	145	1.59545e+06
145	145	145	145	1.59545e+06
146	145	145	145	1.59545e+06
147	145	145	145	1.59545e+06
148	145	145	145	1.59545e+06
149	145	145	145	1.59545e+06
150	145	145	145	1.59545e+06
151	145	145	145	1.59545e+06
152	145	145	145	1.59545e+06
153	145	145	145	1.59545e+06
154	145	145	145	1.59545e+06
155	145	145	145	1.59545e+06
156	145	145	145	1.59545e+06
157	145	145	145	1.59545e+06
158	145	145	145	1.59545e+06
159	145	145	145	1.59545e+06
160	145	145	145	1.59545e+06
161	145	145	145	1.59545e+06
162	145	145	145	1.59545e+06
163	145	145	145	1.59545e+06
164	145	145	145	1.59545e+06
165	145	145	145	1.59545e+06
166	145	145	145	1.59545e+06
167	145	145	145	1.59545e+06
168	145	145	145	1.59545e+06
169	145	145	145	1.59545e+06
170	145	145	145	1.59545e+06
171	145	145	145	1.59545e+06
172	145	145	145	1.59545e+06
173	145	145	145	1.59545e+06
174	145	145	145	1.59545e+06
175	145	145	145	1.59545e+06
176	145	145	145	1.59545e+06
177	145	145	145	1.59545e+06
178	145	145	145	1.59545e+06
179	145	145	145	1.59545e+06
180	145	145	145	1.59545e+06
181	145	145	145	1.59545e+06
182	145	145	145	1.59545e+06
183	145	145	145	1.59545e+06
184	145	145	145	1.59545e+06
185	145	145	145	1.59545e+06
186	145	145	145	1.59545e+06
187	145	145	145	1.59545e+06
188	145	145	145	1.59545e+06
189	145	145	145	1.59545e+06
190	145	145	145	1.59545e+06
191	145	145	145	1.59545e+06
192	145	145	145	1.59545e+06
193	145	145	145	1.59545e+06
194	140	155	147.5	1.6794e+06
195	150	150	150	1766250
196	150	150	150	1766250
197	150	150	150	1766250
198	150	150	150	1766250
199	150	150	150	1766250
200	150	150	150	1766250
201	150	150	150	1766250
202	150	150	150	1766250
203	150	150	150	1766250
204	150	150	150	1766250
205	150	150	150	1766250
206	150	150	150	1766250
207	150	150	150	1766250
208	150	150	150	1766250
209	150	150	150	1766250
210	150	150	150	1766250
211	150	150	150	1766250
212	150	150	150	1766250
213	150	150	150	1766250
214	150	150	150	1766250
215	150	150	150	1766250
216	150	150	150	1766250
217	150	150	150	1766250
218	150	150	150	1766250
219	150	150	150	1766250
220	150	150	150	1766250
221	150	150	150	1766250
222	150	150	150	1766250
223	150	150	150	1766250
224	150	150	150	1766250
225	150	150	150	1766250
226	150	150	150	1766250
227	150	150	150	1766250
228	150	150	150	1766250
229	150	150	150	1766250
230	150	150	150	1766250
231	150	150	150	1766250
232	150	150	150	1766250
233	150	150	150	1766250
234	150	150	150	1766250
235	150	150	150	1766250
236	150	150	150	1766250
237	150	150	150	1766250
238	150	150	150	1766250
239	150	150	150	1766250
240	150	150	150	1766250
241	150	150	150	1766250
242	150	150	150	1766250
243	150	150	150	1766250
244	150	150	150	1766250
245	150	150	150	1766250
246	150	150	150	1766250
247	150	150	150	1766250
248	150	150	150	1766250
249	150	150	150	1766250
250	150	150	150	1766250
251	150	150	150	1766250
252	150	150	150	1766250
253	150	150	150	1766250
254	150	150	150	1766250
255	150	150	150	1766250
256	150	150	150	1766250
257	150	150	150	1766250
258	150	150	150	1766250
259	150	150	150	1766250
260	150	150	150	1766250
261	150	150	150	1766250
262	150	150	150	1766250
263	150	150	150	1766250
264	150	150	150	1766250
265	150	150	150	1766250
266	150	150	150	1766250
267	150	150	150	1766250
268	150	150	150	1766250
269	150	150	150	1766250
270	150	150	150	1766250
271	150	150	150	1766250
272	150	150	150	1766250
273	150	150	150	1766250
274	150	150	150	1766250
275	150	150	150	1766250
276	150	150	150	1766250
277	150	150	150	1766250
278	150	150	150	1766250
279	150	150	150	1766250
280	150	150	150	1766250
281	150	150	150	1766250
282	150	150	150	1766250
283	150	150	150	1766250
284	150	150	150	1766250
285	150	150	150	1766250
286	150	150	150	1766250
287	150	150	150	1766250
288	150	150	150	1766250
289	150	150	150	1766250
290	150	150	150	1766250
291	150	150	150	1766250
292	150	150	150	1766250
293	150	150	150	1766250
294	150	150	150	1766250
295	150	150	150	1766250
296	150	150	150	1766250
297	150	150	150	1766250
298	150	150	150	1766250
299	150	150	150	1766250
300	150	150	150	1766250
301	150	150	150	1766250
302	150	150	150	1766250
303	150	150	150	1766250
304	150	150	150	1766250
305	150	150	150	1766250
306	150	150	150	1766250
307	150	150	150	1766250
308	150	150	150	1766250
309	150	150	150	1766250
310	150	150	150	1766250
311	150	150	150	1766250
312	150	150	150	1766250
313	150	150	150	1766250
314	150	150	150	1766250
315	150	150	150	1766250
316	150	150	150	1766250
317	150	150	150	1766250
318	150	150	150	1766250
319	150	150	150	1766250
320	150	150	150	1766250
321	150	150	150	1766250
322	150	150	150	1766250
323	150	150	150	1766250
324	150	150	150	1766250
325	150	150	150	1766250
326	150	150	150	1766250
327	150	150	150	1766250
328	150	150	150	1766250
329	150	150	150	1766250
330	150	150	150	1766250
331	150	150	150	1766250
332	150	150	150	1766250
333	150	150	150	1766250
334	150	150	150	1766250
335	150	150	150	1766250
336	150	150	150	1766250
337	150	150	150	1766250
338	150	150	150	1766250
339	150	150	150	1766250
340	150	150	150	1766250
341	150	150	150	1766250
342	150	150	150	1766250
343	150	150	150	1766250
344	150	150	150	1766250
345	150	150	150	1766250
346	150	150	150	1766250
347	150	150	150	1766250
348	150	150	150	1766250
349	150	150	150	1766250
350	150	150	150	1766250
351	150	150	150	1766250
352	150	150	150	1766250
353	150	150	150	1766250
354	150	150	150	1766250
355	150	150	150	1766250
356	150	150	150	1766250
357	150	150	150	1766250
358	150	150	150	1766250
359	150	150	150	1766250
360	150	150	150	1766250
361	150	150	150	1766250
362	150	150	150	1766250
363	150	150	150	1766250
364	150	150	150	1766250
365	150	150	150	1766250
366	150	150	150	1766250
367	150	150	150	1766250
368	150	150	150	1766250
369	150	150	150	1766250
370	150	150	150	1766250
371	150	150	150	1766250
372	150	150	150	1766250
373	150	150	150	1766250
374	150	150	150	1766250
375	150	150	150	1766250
376	150	150	150	1766250
377	150	150	150	1766250
378	150	150	150	1766250
379	155	155	155	1.94883e+06
380	155	155	155	1.94883e+06
381	155	155	155	1.94883e+06
382	155	155	155	1.94883e+06
383	155	155	155	1.94883e+06
384	155	155	155	1.94883e+06
385	155	155	155	1.94883e+06
386	155	155	155	1.94883e+06
387	155	155	155	1.94883e+06
388	155	155	155	1.94883e+06
389	155	155	155	1.94883e+06
390	155	155	155	1.94883e+06
391	155	155	155	1.94883e+06
392	155	155	155	1.94883e+06
393	155	155	155	1.94883e+06
394	155	155	155	1.94883e+06
395	155	155	155	1.94883e+06
396	155	155	155	1.94883e+06
397	155	155	155	1.94883e+06
398	155	155	155	1.94883e+06
399	155	155	155	1.94883e+06
400	155	155	155	1.94883e+06
401	155	155	155	1.94883e+06
402	155	155	155	1.94883e+06
403	155	155	155	1.94883e+06
404	155	155	155	1.94883e+06
405	155	155	155	1.94883e+06
406	155	155	155	1.94883e+06
407	155	155	155	1.94883e+06
408	155	155	155	1.94883e+06
409	155	155	155	1.94883e+06
410	155	155	155	1.94883e+06
411	155	155	155	1.94883e+06
412	155	155	155	1.94883e+06
413	155	155	155	1.94883e+06
414	155	155	155	1.94883e+06
415	155	155	155	1.94883e+06
416	155	155	155	1.94883e+06
417	155	155	155	1.94883e+06
418	155	155	155	1.94883e+06
419	155	155	155	1.94883e+06
420	155	155	155	1.94883e+06
421	155	155	155	1.94883e+06
422	170	170	170	2.57114e+06
423	170	170	170	2.57114e+06
424	170	170	170	2.57114e+06
425	170	170	170	2.57114e+06
426	170	170	170	2.57114e+06
427	170	170	170	2.57114e+06
428	170	170	170	2.57114e+06
429	170	170	170	2.57114e+06
430	170	170	170	2.57114e+06
431	170	170	170	2.57114e+06
432	170	170	170	2.57114e+06
433	170	170	170	2.57114e+06
434	170	170	170	2.57114e+06
435	170	170	170	2.57114e+06
436	170	170	170	2.57114e+06
437	170	170	170	2.57114e+06
438	170	170	170	2.57114e+06
439	170	170	170	2.57114e+06
440	170	170	170	2.57114e+06
441	170	170	170	2.57114e+06
442	170	170	170	2.57114e+06
443	170	170	170	2.57114e+06
444	170	170	170	2.57114e+06
445	170	170	170	2.57114e+06
446	170	170	170	2.57114e+06
447	170	170	170	2.57114e+06
448	170	170	170	2.57114e+06
449	170	170	170	2.57114e+06
450	170	170	170	2.57114e+06
451	170	170	170	2.57114e+06
452	170	170	170	2.57114e+06
453	170	170	170	2.57114e+06
454	170	170	170	2.57114e+06
455	170	170	170	2.57114e+06
456	170	170	170	2.57114e+06
457	170	170	170	2.57114e+06
458	170	170	170	2.57114e+06
459	170	170	170	2.57114e+06
460	170	170	170	2.57114e+06
461	170	170	170	2.57114e+06
462	170	170	170	2.57114e+06
463	170	170	170	2.57114e+06
464	170	170	170	2.57114e+06
465	170	170	170	2.57114e+06
466	170	170	170	2.57114e+06
467	170	170	170	2.57114e+06
468	170	170	170	2.57114e+06
469	175	175	175	2.80474e+06
470	175	175	175	2.80474e+06
471	175	175	175	2.80474e+06
472	175	175	175	2.80474e+06
473	175	175	175	2.80474e+06
474	175	175	175	2.80474e+06
475	175	175	175	2.80474e+06
476	175	175	175	2.80474e+06
477	175	175	175	2.80474e+06
478	175	175	175	2.80474e+06
479	175	175	175	2.80474e+06
480	175	175	175	2.80474e+06
481	175	175	175	2.80474e+06
482	175	175	175	2.80474e+06
483	175	175	175	2.80474e+06
484	175	175	175	2.80474e+06
485	175	175	175	2.80474e+06
486	175	175	175	2.80474e+06
487	175	175	175	2.80474e+06
488	175	175	175	2.80474e+06
489	175	175	175	2.80474e+06
490	175	175	175	2.80474e+06
491	175	175	175	2.80474e+06
492	175	175	175	2.80474e+06
493	175	175	175	2.80474e+06
494	175	175	175	2.80474e+06
495	175	175	175	2.80474e+06
496	175	175	175	2.80474e+06
497	175	175	175	2.80474e+06
498	175	175	175	2.80474e+06
499	175	175	175	2.80474e+06
500	175	175	175	2.80474e+06
501	175	175	175	2.80474e+06
502	175	175	175	2.80474e+06
503	175	175	175	2.80474e+06
504	175	175	175	2.80474e+06
505	175	175	175	2.80474e+06
506	175	175	175	2.80474e+06
507	175	175	175	2.80474e+06
508	175	175	175	2.80474e+06
509	175	175	175	2.80474e+06
510	180	180	180	3052080
511	180	180	180	3052080
512	180	180	180	3052080
513	180	180	180	3052080
514	180	180	180	3052080
515	180	180	180	3052080
516	185	175	180	3052080
517	180	180	180	3052080
518	180	180	180	3052080
519	190	175	182.5	3.18102e+06
520	185	180	182.5	3.18102e+06
521	250	120	185	3.31355e+06
522	185	185	185	3.31355e+06
523	190	185	187.5	3.44971e+06
524	190	185	187.5	3.44971e+06
525	200	180	190	3.58954e+06
526	190	190	190	3.58954e+06
527	190	190	190	3.58954e+06
528	190	190	190	3.58954e+06
529	190	190	190	3.58954e+06
530	190	190	190	3.58954e+06
531	190	190	190	3.58954e+06
532	190	190	190	3.58954e+06
533	190	190	190	3.58954e+06
534	190	190	190	3.58954e+06
535	190	190	190	3.58954e+06
536	190	190	190	3.58954e+06
537	190	190	190	3.58954e+06
538	190	190	190	3.58954e+06
539	190	190	190	3.58954e+06
540	190	190	190	3.58954e+06
541	190	190	190	3.58954e+06
542	200	185	192.5	3.73311e+06
543	195	190	192.5	3.73311e+06
544	195	190	192.5	3.73311e+06
545	195	190	192.5	3.73311e+06
546	200	190	195	3.88045e+06
547	200	190	195	3.88045e+06
548	200	190	195	3.88045e+06
549	195	195	195	3.88045e+06
550	195	195	195	3.88045e+06
551	195	195	195	3.88045e+06
552	195	195	195	3.88045e+06
553	195	195	195	3.88045e+06
554	195	195	195	3.88045e+06
555	195	195	195	3.88045e+06
556	195	195	195	3.88045e+06
557	195	195	195	3.88045e+06
558	195	195	195	3.88045e+06
559	195	195	195	3.88045e+06
560	195	195	195	3.88045e+06
561	195	195	195	3.88045e+06
562	195	195	195	3.88045e+06
563	195	195	195	3.88045e+06
564	195	195	195	3.88045e+06
565	200	200	200	4.18667e+06
566	200	200	200	4.18667e+06
567	200	200	200	4.18667e+06
568	200	200	200	4.18667e+06
569	200	200	200	4.18667e+06
570	200	200	200	4.18667e+06
571	200	200	200	4.18667e+06
572	200	200	200	4.18667e+06
573	200	200	200	4.18667e+06
574	200	200	200	4.18667e+06
575	205	200	202.5	4.34564e+06
576	200	210	205	4.50858e+06
577	210	200	205	4.50858e+06
578	205	205	205	4.50858e+06
579	210	205	207.5	4.67555e+06
580	210	205	207.5	4.67555e+06
581	220	200	210	4846590
582	210	210	210	4846590
583	210	210	210	4846590
584	210	210	210	4846590
585	210	210	210	4846590
586	210	210	210	4846590
587	225	200	212.5	5.02175e+06
588	225	200	212.5	5.02175e+06
589	215	210	212.5	5.02175e+06
590	215	210	212.5	5.02175e+06
591	230	200	215	5.20108e+06
592	215	215	215	5.20108e+06
593	220	215	217.5	5.38463e+06
594	225	210	217.5	5.38463e+06
595	230	210	220	5.57245e+06
596	230	210	220	5.57245e+06
597	230	210	220	5.57245e+06
598	220	220	220	5.57245e+06
599	220	220	220	5.57245e+06
600	220	220	220	5.57245e+06
601	225	220	222.5	5.76459e+06
602	235	210	222.5	5.76459e+06
603	225	220	222.5	5.76459e+06
604	225	220	222.5	5.76459e+06
605	230	215	222.5	5.76459e+06
606	225	220	222.5	5.76459e+06
607	240	210	225	5.96109e+06
608	230	220	225	5.96109e+06
609	230	220	225	5.96109e+06
610	230	220	225	5.96109e+06
611	235	215	225	5.96109e+06
612	230	220	225	5.96109e+06
613	230	220	225	5.96109e+06
614	225	225	225	5.96109e+06
615	225	225	225	5.96109e+06
616	235	220	227.5	6.16201e+06
617	230	225	227.5	6.16201e+06
618	230	225	227.5	6.16201e+06
619	230	225	227.5	6.16201e+06
620	230	225	227.5	6.16201e+06
621	250	210	230	6.3674e+06
622	250	210	230	6.3674e+06
623	250	210	230	6.3674e+06
624	250	210	230	6.3674e+06
625	240	220	230	6.3674e+06
626	240	220	230	6.3674e+06
627	230	230	230	6.3674e+06
628	230	230	230	6.3674e+06
629	230	230	230	6.3674e+06
630	230	230	230	6.3674e+06
631	230	230	230	6.3674e+06
632	250	215	232.5	6.57729e+06
633	235	230	232.5	6.57729e+06
634	240	225	232.5	6.57729e+06
635	235	230	232.5	6.57729e+06
636	235	230	232.5	6.57729e+06
637	250	220	235	6.79175e+06
638	240	230	235	6.79175e+06
639	250	220	235	6.79175e+06
640	250	220	235	6.79175e+06
641	250	220	235	6.79175e+06
642	250	220	235	6.79175e+06
643	250	220	235	6.79175e+06
644	250	220	235	6.79175e+06
645	250	220	235	6.79175e+06
646	250	220	235	6.79175e+06
647	240	230	235	6.79175e+06
648	235	235	235	6.79175e+06
649	235	235	235	6.79175e+06
650	235	235	235	6.79175e+06
651	235	235	235	6.79175e+06
652	235	235	235	6.79175e+06
653	235	235	235	6.79175e+06
654	235	235	235	6.79175e+06
655	235	235	235	6.79175e+06
656	250	225	237.5	7.01083e+06
657	250	225	237.5	7.01083e+06
658	250	225	237.5	7.01083e+06
659	245	230	237.5	7.01083e+06
660	245	230	237.5	7.01083e+06
661	240	235	237.5	7.01083e+06
662	240	235	237.5	7.01083e+06
663	240	235	237.5	7.01083e+06
664	245	230	237.5	7.01083e+06
665	240	235	237.5	7.01083e+06
666	240	235	237.5	7.01083e+06
667	250	230	240	7234560
668	260	220	240	7234560
669	250	230	240	7234560
670	250	230	240	7234560
671	250	230	240	7234560
672	240	240	240	7234560
673	240	240	240	7234560
674	240	240	240	7234560
675	240	240	240	7234560
676	240	240	240	7234560
677	240	240	240	7234560
678	240	240	240	7234560
679	240	240	240	7234560
680	240	240	240	7234560
681	240	240	240	7234560
682	240	240	240	7234560
683	240	240	240	7234560
684	240	240	240	7234560
685	240	240	240	7234560
686	240	240	240	7234560
687	240	240	240	7234560
688	255	230	242.5	7.463e+06
689	260	225	242.5	7.463e+06
690	250	235	242.5	7.463e+06
691	250	235	242.5	7.463e+06
692	245	240	242.5	7.463e+06
693	250	235	242.5	7.463e+06
694	245	240	242.5	7.463e+06
695	245	240	242.5	7.463e+06
696	245	240	242.5	7.463e+06
697	245	240	242.5	7.463e+06
698	245	240	242.5	7.463e+06
699	245	240	242.5	7.463e+06
700	245	240	242.5	7.463e+06
701	245	240	242.5	7.463e+06
702	250	240	245	7.69621e+06
703	250	240	245	7.69621e+06
704	250	240	245	7.69621e+06
705	250	240	245	7.69621e+06
706	250	240	245	7.69621e+06
707	250	240	245	7.69621e+06
708	250	240	245	7.69621e+06
709	250	240	245	7.69621e+06
710	250	240	245	7.69621e+06
711	245	245	245	7.69621e+06
712	250	240	245	7.69621e+06
713	245	245	245	7.69621e+06
714	250	240	245	7.69621e+06
715	245	245	245	7.69621e+06
716	245	245	245	7.69621e+06
717	245	245	245	7.69621e+06
718	245	245	245	7.69621e+06
719	245	245	245	7.69621e+06
720	245	250	247.5	7.93422e+06
721	250	245	247.5	7.93422e+06
722	250	245	247.5	7.93422e+06
723	265	230	247.5	7.93422e+06
724	250	245	247.5	7.93422e+06
725	275	220	247.5	7.93422e+06
726	260	235	247.5	7.93422e+06
727	255	240	247.5	7.93422e+06
728	255	240	247.5	7.93422e+06
729	255	240	247.5	7.93422e+06
730	255	240	247.5	7.93422e+06
731	260	235	247.5	7.93422e+06
732	255	240	247.5	7.93422e+06
733	230	270	250	8.17708e+06
734	260	240	250	8.17708e+06
735	260	240	250	8.17708e+06
736	255	245	250	8.17708e+06
737	265	235	250	8.17708e+06
738	255	245	250	8.17708e+06
739	255	245	250	8.17708e+06
740	255	245	250	8.17708e+06
741	250	250	250	8.17708e+06
742	250	250	250	8.17708e+06
743	250	250	250	8.17708e+06
744	250	250	250	8.17708e+06
745	250	250	250	8.17708e+06
746	250	255	252.5	8.42486e+06
747	250	255	252.5	8.42486e+06
748	265	240	252.5	8.42486e+06
749	265	240	252.5	8.42486e+06
750	265	240	252.5	8.42486e+06
751	265	240	252.5	8.42486e+06
752	255	250	252.5	8.42486e+06
753	255	250	252.5	8.42486e+06
754	255	250	252.5	8.42486e+06
755	250	260	255	8.67759e+06
756	260	250	255	8.67759e+06
757	265	245	255	8.67759e+06
758	260	250	255	8.67759e+06
759	260	250	255	8.67759e+06
760	255	255	255	8.67759e+06
761	260	250	255	8.67759e+06
762	260	250	255	8.67759e+06
763	255	255	255	8.67759e+06
764	270	245	257.5	8.93532e+06
765	260	255	257.5	8.93532e+06
766	260	255	257.5	8.93532e+06
767	265	250	257.5	8.93532e+06
768	275	240	257.5	8.93532e+06
769	260	255	257.5	8.93532e+06
770	265	250	257.5	8.93532e+06
771	260	255	257.5	8.93532e+06
772	260	255	257.5	8.93532e+06
773	270	250	260	9.19811e+06
774	270	250	260	9.19811e+06
775	275	245	260	9.19811e+06
776	265	255	260	9.19811e+06
777	275	250	262.5	9.466e+06
778	265	260	262.5	9.466e+06
779	270	260	265	9.73904e+06
780	270	260	265	9.73904e+06
781	260	275	267.5	1.00173e+07
782	285	250	267.5	1.00173e+07
783	275	260	267.5	1.00173e+07
784	275	260	267.5	1.00173e+07
785	280	260	270	10300770
786	290	250	270	10300770
787	290	250	270	10300770
788	280	265	272.5	1.05896e+07
789	285	260	272.5	1.05896e+07
790	285	260	272.5	1.05896e+07
791	280	265	272.5	1.05896e+07
792	280	270	275	1.08837e+07
793	280	275	277.5	1.11832e+07
794	280	275	277.5	1.11832e+07
795	300	260	280	1.14882e+07
796	295	265	280	1.14882e+07
797	280	280	280	1.14882e+07
798	280	280	280	1.14882e+07
799	280	280	280	1.14882e+07
800	290	275	282.5	1.17987e+07
801	295	270	282.5	1.17987e+07
802	285	280	282.5	1.17987e+07
803	290	275	282.5	1.17987e+07
804	290	275	282.5	1.17987e+07
805	300	270	285	1.21147e+07
806	290	280	285	1.21147e+07
807	290	280	285	1.21147e+07
808	285	285	285	1.21147e+07
809	290	280	285	1.21147e+07
810	285	285	285	1.21147e+07
811	285	285	285	1.21147e+07
812	290	285	287.5	1.24363e+07
813	300	275	287.5	1.24363e+07
814	290	285	287.5	1.24363e+07
815	295	280	287.5	1.24363e+07
816	290	285	287.5	1.24363e+07
817	295	280	287.5	1.24363e+07
818	290	285	287.5	1.24363e+07
819	300	280	290	1.27636e+07
820	300	280	290	1.27636e+07
821	300	280	290	1.27636e+07
822	310	275	292.5	1.30965e+07
823	300	285	292.5	1.30965e+07
824	305	285	295	1.34352e+07
825	300	290	295	1.34352e+07
826	305	290	297.5	1.37797e+07
827	300	295	297.5	1.37797e+07
828	305	295	300	14130000
829	300	300	300	14130000
830	300	310	305	1.48483e+07
831	300	310	305	1.48483e+07
832	310	300	305	1.48483e+07
833	315	300	307.5	1.52165e+07
834	320	300	310	1.55906e+07
835	320	305	312.5	1.59709e+07
836	330	300	315	1.63572e+07
837	345	325	335	1.96749e+07
838	350	330	340	2.05691e+07
839	320	380	350	2.24379e+07
840	360	340	350	2.24379e+07
841	400	320	360	24416640
842	400	370	385	2.98649e+07
843	410	400	405	3.47651e+07
844	450	410	430	4.16087e+07
845	500	390	445	4.61167e+07
846	460	430	445	4.61167e+07
847	465	430	447.5	4.68983e+07
848	460	435	447.5	4.68983e+07
849	465	430	447.5	4.68983e+07
850	480	430	455	4.92961e+07
851	470	440	455	4.92961e+07
852	485	430	457.5	5.01131e+07
853	465	450	457.5	5.01131e+07
854	470	445	457.5	5.01131e+07
855	480	440	460	5.09392e+07
856	490	435	462.5	5.17742e+07
857	470	455	462.5	5.17742e+07
858	470	455	462.5	5.17742e+07
859	475	450	462.5	5.17742e+07
860	470	455	462.5	5.17742e+07
861	475	450	462.5	5.17742e+07
862	480	445	462.5	5.17742e+07
863	500	430	465	5.26184e+07
864	480	450	465	5.26184e+07
865	480	450	465	5.26184e+07
866	485	450	467.5	5.34716e+07
867	475	460	467.5	5.34716e+07
868	485	455	470	5.4334e+07
869	490	450	470	5.4334e+07
870	490	450	470	5.4334e+07
871	505	435	470	5.4334e+07
872	500	440	470	5.4334e+07
873	490	450	470	5.4334e+07
874	485	460	472.5	5.52057e+07
875	480	465	472.5	5.52057e+07
876	475	470	472.5	5.52057e+07
877	490	455	472.5	5.52057e+07
878	480	465	472.5	5.52057e+07
879	480	465	472.5	5.52057e+07
880	480	470	475	5.60866e+07
881	500	450	475	5.60866e+07
882	495	455	475	5.60866e+07
883	485	465	475	5.60866e+07
884	480	470	475	5.60866e+07
885	500	450	475	5.60866e+07
886	480	470	475	5.60866e+07
887	485	465	475	5.60866e+07
888	490	465	477.5	5.69769e+07
889	495	460	477.5	5.69769e+07
890	490	465	477.5	5.69769e+07
891	490	465	477.5	5.69769e+07
892	485	470	477.5	5.69769e+07
893	495	465	480	57876480
894	500	460	480	57876480
895	490	470	480	57876480
896	500	460	480	57876480
897	490	470	480	57876480
898	490	470	480	57876480
899	500	460	480	57876480
900	485	475	480	57876480
901	480	480	480	57876480
902	485	475	480	57876480
903	490	470	480	57876480
904	500	465	482.5	5.87855e+07
905	490	475	482.5	5.87855e+07
906	495	470	482.5	5.87855e+07
907	495	470	482.5	5.87855e+07
908	495	470	482.5	5.87855e+07
909	490	475	482.5	5.87855e+07
910	500	465	482.5	5.87855e+07
911	490	475	482.5	5.87855e+07
912	485	480	482.5	5.87855e+07
913	495	475	485	5.9704e+07
914	490	480	485	5.9704e+07
915	500	470	485	5.9704e+07
916	490	480	485	5.9704e+07
917	500	470	485	5.9704e+07
918	490	480	485	5.9704e+07
919	495	475	485	5.9704e+07
920	490	480	485	5.9704e+07
921	485	485	485	5.9704e+07
922	490	480	485	5.9704e+07
923	485	485	485	5.9704e+07
924	500	475	487.5	6.06321e+07
925	505	470	487.5	6.06321e+07
926	510	465	487.5	6.06321e+07
927	500	475	487.5	6.06321e+07
928	510	465	487.5	6.06321e+07
929	495	480	487.5	6.06321e+07
930	495	480	487.5	6.06321e+07
931	490	485	487.5	6.06321e+07
932	500	480	490	6.15696e+07
933	510	470	490	6.15696e+07
934	510	470	490	6.15696e+07
935	500	480	490	6.15696e+07
936	500	480	490	6.15696e+07
937	510	470	490	6.15696e+07
938	510	470	490	6.15696e+07
939	500	480	490	6.15696e+07
940	500	480	490	6.15696e+07
941	500	480	490	6.15696e+07
942	490	490	490	6.15696e+07
943	495	485	490	6.15696e+07
944	500	480	490	6.15696e+07
945	500	480	490	6.15696e+07
946	510	475	492.5	6.25169e+07
947	505	480	492.5	6.25169e+07
948	500	485	492.5	6.25169e+07
949	500	485	492.5	6.25169e+07
950	505	480	492.5	6.25169e+07
951	505	480	492.5	6.25169e+07
952	505	480	492.5	6.25169e+07
953	500	485	492.5	6.25169e+07
954	500	485	492.5	6.25169e+07
955	495	490	492.5	6.25169e+07
956	495	490	492.5	6.25169e+07
957	510	480	495	6.34737e+07
958	500	490	495	6.34737e+07
959	505	485	495	6.34737e+07
960	500	490	495	6.34737e+07
961	500	490	495	6.34737e+07
962	500	490	495	6.34737e+07
963	505	490	497.5	6.44403e+07
964	515	480	497.5	6.44403e+07
965	520	475	497.5	6.44403e+07
966	505	490	497.5	6.44403e+07
967	500	495	497.5	6.44403e+07
968	510	485	497.5	6.44403e+07
969	505	490	497.5	6.44403e+07
970	500	495	497.5	6.44403e+07
971	515	485	500	6.54167e+07
972	515	485	500	6.54167e+07
973	515	485	500	6.54167e+07
974	505	495	500	6.54167e+07
975	525	475	500	6.54167e+07
976	510	490	500	6.54167e+07
977	510	490	500	6.54167e+07
978	515	485	500	6.54167e+07
979	515	485	500	6.54167e+07
980	510	490	500	6.54167e+07
981	525	480	502.5	6.64028e+07
982	520	485	502.5	6.64028e+07
983	520	485	502.5	6.64028e+07
984	520	485	502.5	6.64028e+07
985	515	490	502.5	6.64028e+07
986	510	495	502.5	6.64028e+07
987	505	500	502.5	6.64028e+07
988	510	500	505	6.73989e+07
989	520	490	505	6.73989e+07
990	510	500	505	6.73989e+07
991	515	495	505	6.73989e+07
992	520	490	505	6.73989e+07
993	515	495	505	6.73989e+07
994	520	495	507.5	6.84048e+07
995	515	500	507.5	6.84048e+07
996	515	500	507.5	6.84048e+07
997	520	500	510	69420690
998	520	500	510	69420690
999	520	500	510	69420690
1000	525	495	510	69420690
1001	520	500	510	69420690
1002	520	500	510	69420690
1003	520	500	510	69420690
1004	530	490	510	69420690
1005	525	495	510	69420690
1006	520	500	510	69420690
1007	520	500	510	69420690
1008	520	500	510	69420690
1009	520	505	512.5	7.04466e+07
1010	525	500	512.5	7.04466e+07
1011	525	500	512.5	7.04466e+07
1012	525	500	512.5	7.04466e+07
1013	525	500	512.5	7.04466e+07
1014	525	500	512.5	7.04466e+07
1015	510	520	515	7.14826e+07
1016	530	500	515	7.14826e+07
1017	520	510	515	7.14826e+07
1018	525	505	515	7.14826e+07
1019	530	500	515	7.14826e+07
1020	535	495	515	7.14826e+07
1021	525	505	515	7.14826e+07
1022	535	495	515	7.14826e+07
1023	520	510	515	7.14826e+07
1024	530	500	515	7.14826e+07
1025	535	500	517.5	7.25286e+07
1026	530	505	517.5	7.25286e+07
1027	535	500	517.5	7.25286e+07
1028	525	510	517.5	7.25286e+07
1029	535	500	517.5	7.25286e+07
1030	515	525	520	7.35849e+07
1031	530	510	520	7.35849e+07
1032	535	505	520	7.35849e+07
1033	530	510	520	7.35849e+07
1034	535	505	520	7.35849e+07
1035	540	505	522.5	7.46513e+07
1036	530	515	522.5	7.46513e+07
1037	535	510	522.5	7.46513e+07
1038	550	500	525	7.5728e+07
1039	550	500	525	7.5728e+07
1040	530	520	525	7.5728e+07
1041	540	515	527.5	7.6815e+07
1042	535	520	527.5	7.6815e+07
1043	550	515	532.5	7.902e+07
1044	540	525	532.5	7.902e+07
1045	560	515	537.5	8.12669e+07
1046	545	530	537.5	8.12669e+07
1047	550	525	537.5	8.12669e+07
1048	560	520	540	82406160
1049	550	530	540	82406160
1050	550	535	542.5	8.3556e+07
1051	555	535	545	8.47165e+07
1052	565	525	545	8.47165e+07
1053	555	540	547.5	8.58877e+07
1054	565	535	550	8.70696e+07
1055	580	525	552.5	8.82623e+07
1056	570	545	557.5	9.06803e+07
1057	570	550	560	9.19057e+07
1058	575	550	562.5	9.31421e+07
1059	600	535	567.5	9.5648e+07
1060	580	555	567.5	9.5648e+07
1061	590	550	570	96917670
1062	580	565	572.5	9.81985e+07
1063	585	560	572.5	9.81985e+07
1064	600	550	575	9.94906e+07
1065	600	550	575	9.94906e+07
1066	600	550	575	9.94906e+07
1067	590	570	580	1.02109e+08
1068	595	570	582.5	1.03435e+08
1069	590	580	585	1.04772e+08
1070	610	565	587.5	1.06121e+08
1071	595	580	587.5	1.06121e+08
1072	600	580	590	1.07482e+08
1073	600	580	590	1.07482e+08
1074	615	585	600	113040000
1075	610	600	605	1.1589e+08
1076	700	560	630	130857930
1077	630	650	640	1.37189e+08
1078	700	600	650	1.4372e+08
1079	700	640	670	1.57399e+08
1080	650	700	675	1.6095e+08
1081	750	600	675	1.6095e+08
1082	700	650	675	1.6095e+08
1083	710	690	700	1.79503e+08
1084	755	650	702.5	1.81433e+08
1085	715	695	705	1.83377e+08
1086	715	700	707.5	1.85335e+08
1087	735	680	707.5	1.85335e+08
1088	720	700	710	1.87307e+08
1089	750	670	710	1.87307e+08
1090	735	690	712.5	1.89292e+08
1091	730	700	715	1.91292e+08
1092	730	700	715	1.91292e+08
1093	725	710	717.5	1.93305e+08
1094	735	700	717.5	1.93305e+08
1095	745	700	722.5	1.97375e+08
1096	740	705	722.5	1.97375e+08
1097	760	685	722.5	1.97375e+08
1098	750	695	722.5	1.97375e+08
1099	750	700	725	1.99431e+08
1100	740	715	727.5	2.01501e+08
1101	745	710	727.5	2.01501e+08
1102	750	705	727.5	2.01501e+08
1103	750	710	730	2.03586e+08
1104	755	705	730	2.03586e+08
1105	750	715	732.5	2.05684e+08
1106	740	725	732.5	2.05684e+08
1107	770	700	735	2.07798e+08
1108	750	720	735	2.07798e+08
1109	750	720	735	2.07798e+08
1110	750	720	735	2.07798e+08
1111	745	725	735	2.07798e+08
1112	760	715	737.5	2.09925e+08
1113	765	710	737.5	2.09925e+08
1114	750	725	737.5	2.09925e+08
1115	740	735	737.5	2.09925e+08
1116	800	680	740	2.12067e+08
1117	765	715	740	2.12067e+08
1118	750	730	740	2.12067e+08
1119	745	735	740	2.12067e+08
1120	760	725	742.5	2.14224e+08
1121	760	725	742.5	2.14224e+08
1122	755	730	742.5	2.14224e+08
1123	780	710	745	2.16395e+08
1124	755	735	745	2.16395e+08
1125	760	730	745	2.16395e+08
1126	760	730	745	2.16395e+08
1127	770	725	747.5	2.18581e+08
1128	750	745	747.5	2.18581e+08
1129	755	745	750	220781250
1130	760	740	750	220781250
1131	800	705	752.5	2.22996e+08
1132	775	730	752.5	2.22996e+08
1133	785	720	752.5	2.22996e+08
1134	760	750	755	2.25226e+08
1135	785	725	755	2.25226e+08
1136	780	730	755	2.25226e+08
1137	780	735	757.5	2.27471e+08
1138	780	735	757.5	2.27471e+08
1139	770	750	760	2.29731e+08
1140	790	730	760	2.29731e+08
1141	780	760	770	2.38919e+08
1142	785	755	770	2.38919e+08
1143	780	770	775	2.43603e+08
1144	800	750	775	2.43603e+08
1145	800	750	775	2.43603e+08
1146	795	760	777.5	2.45969e+08
1147	800	760	780	248348880
1148	800	765	782.5	2.50745e+08
1149	800	765	782.5	2.50745e+08
1150	810	760	785	2.53156e+08
1151	800	780	790	2.58024e+08
1152	800	780	790	2.58024e+08
1153	800	780	790	2.58024e+08
1154	810	795	802.5	2.70467e+08
1155	810	800	805	2.73002e+08
1156	815	800	807.5	2.75554e+08
1157	815	800	807.5	2.75554e+08
1158	820	800	810	278120790
1159	820	800	810	278120790
1160	825	800	812.5	2.80704e+08
1161	815	810	812.5	2.80704e+08
1162	825	805	815	2.83303e+08
1163	800	840	820	2.88549e+08
1164	830	810	820	2.88549e+08
1165	830	815	822.5	2.91196e+08
1166	825	820	822.5	2.91196e+08
1167	840	805	822.5	2.91196e+08
1168	830	815	822.5	2.91196e+08
1169	965	680	822.5	2.91196e+08
1170	900	750	825	2.9386e+08
1171	850	800	825	2.9386e+08
1172	845	815	830	2.99235e+08
1173	840	820	830	2.99235e+08
1174	930	730	830	2.99235e+08
1175	840	820	830	2.99235e+08
1176	965	700	832.5	3.01947e+08
1177	850	825	837.5	3.07421e+08
1178	900	785	842.5	3.12959e+08
1179	850	835	842.5	3.12959e+08
1180	850	840	845	3.15754e+08
1181	960	730	845	3.15754e+08
1182	870	820	845	3.15754e+08
1183	860	840	850	3.21392e+08
1184	860	850	855	3.27097e+08
1185	870	840	855	3.27097e+08
1186	910	810	860	3.32869e+08
1187	950	775	862.5	3.35781e+08
1188	950	780	865	3.38709e+08
1189	935	800	867.5	3.41654e+08
1190	880	855	867.5	3.41654e+08
1191	885	860	872.5	3.47596e+08
1192	890	855	872.5	3.47596e+08
1193	900	850	875	3.50592e+08
1194	900	850	875	3.50592e+08
1195	940	810	875	3.50592e+08
1196	900	850	875	3.50592e+08
1197	885	865	875	3.50592e+08
1198	890	865	877.5	3.53606e+08
1199	965	795	880	3.56637e+08
1200	1000	760	880	3.56637e+08
1201	975	790	882.5	3.59685e+08
1202	895	880	887.5	3.65834e+08
1203	900	875	887.5	3.65834e+08
1204	1000	780	890	3.68934e+08
1205	980	800	890	3.68934e+08
1206	965	820	892.5	3.72052e+08
1207	1000	790	895	3.75187e+08
1208	980	810	895	3.75187e+08
1209	990	800	895	3.75187e+08
1210	980	815	897.5	3.7834e+08
1211	975	820	897.5	3.7834e+08
1212	990	815	902.5	3.84698e+08
1213	950	870	910	3.94369e+08
1214	1000	830	915	4.00905e+08
1215	995	840	917.5	4.042e+08
1216	1000	840	920	4.07513e+08
1217	1000	845	922.5	4.10845e+08
1218	1000	850	925	4.14194e+08
1219	1000	850	925	4.14194e+08
1220	1100	750	925	4.14194e+08
1221	1000	850	925	4.14194e+08
1222	995	855	925	4.14194e+08
1223	1000	860	930	420946830
1224	1000	860	930	420946830
1225	960	905	932.5	4.24351e+08
1226	1100	770	935	4.27773e+08
1227	965	905	935	4.27773e+08
1228	980	900	940	4.34672e+08
1229	975	905	940	4.34672e+08
1230	970	915	942.5	4.3815e+08
1231	990	895	942.5	4.3815e+08
1232	985	900	942.5	4.3815e+08
1233	970	920	945	4.41646e+08
1234	965	925	945	4.41646e+08
1235	975	920	947.5	4.4516e+08
1236	975	920	947.5	4.4516e+08
1237	1100	800	950	4.48693e+08
1238	1100	800	950	4.48693e+08
1239	995	905	950	4.48693e+08
1240	1000	900	950	4.48693e+08
1241	970	930	950	4.48693e+08
1242	1050	850	950	4.48693e+08
1243	1000	900	950	4.48693e+08
1244	980	925	952.5	4.52245e+08
1245	985	920	952.5	4.52245e+08
1246	985	925	955	4.55815e+08
1247	1050	870	960	463011840
1248	1100	820	960	463011840
1249	980	945	962.5	4.66639e+08
1250	1025	900	962.5	4.66639e+08
1251	1050	875	962.5	4.66639e+08
1252	980	950	965	4.70284e+08
1253	1015	915	965	4.70284e+08
1254	985	950	967.5	4.73949e+08
1255	1010	925	967.5	4.73949e+08
1256	1100	835	967.5	4.73949e+08
1257	1100	840	970	4.77632e+08
1258	985	955	970	4.77632e+08
1259	1035	905	970	4.77632e+08
1260	1050	890	970	4.77632e+08
1261	1000	950	975	4.85056e+08
1262	1050	900	975	4.85056e+08
1263	995	955	975	4.85056e+08
1264	1000	950	975	4.85056e+08
1265	1000	950	975	4.85056e+08
1266	1030	920	975	4.85056e+08
1267	1100	850	975	4.85056e+08
1268	995	960	977.5	4.88797e+08
1269	995	965	980	4.92557e+08
1270	990	975	982.5	4.96336e+08
1271	1150	820	985	5.00135e+08
1272	1050	920	985	5.00135e+08
1273	1000	980	990	507789810
1274	1100	880	990	507789810
1275	1100	890	995	5.15523e+08
1276	1050	950	1000	5.23333e+08
1277	1050	955	1002.5	5.27268e+08
1278	1000	1010	1005	5.31223e+08
1279	1150	930	1040	5.88679e+08
1280	1100	1000	1050	605823750
1281	1150	980	1065	6.3216e+08
1282	1200	990	1095	6.87101e+08
1283	1200	1000	1100	6.96557e+08
1284	1250	1000	1125	7.45137e+08
1285	1200	1080	1140	775341360
1286	1230	1090	1160	8.16869e+08
1287	1240	1100	1170	838177470
1288	1265	1200	1232.5	9.79804e+08
1289	1300	1180	1240	9.978e+08
1290	1370	1180	1275	1.0847e+09
1291	1380	1170	1275	1.0847e+09
1292	1200	1400	1300	1.14976e+09
1293	1390	1280	1335	1.24515e+09
1294	1400	1290	1345	1.27334e+09
1295	1500	1200	1350	1287596250
1296	1480	1230	1355	1.30196e+09
1297	1600	1125	1362.5	1.3237e+09
1298	1650	1100	1375	1.36046e+09
1299	1410	1350	1380	1375357680
1300	1470	1300	1385	1.39036e+09
1301	1510	1270	1390	1.40547e+09
1302	1690	1100	1395	1.4207e+09
1303	1450	1340	1395	1.4207e+09
1304	1500	1300	1400	1.43603e+09
1305	1600	1300	1450	1.59545e+09
1306	1700	1250	1475	1.6794e+09
1307	1550	1400	1475	1.6794e+09
1308	1660	1350	1505	1.78397e+09
1309	1710	1550	1630	2.26642e+09
1310	1700	1600	1650	2350878750
1311	2000	1500	1750	2.80474e+09
1312	2200	1500	1850	3.31355e+09
1313	2250	1800	2025	4.34564e+09
1314	2300	2100	2200	5.57245e+09
Average	387.169	361.442	374.306	1.06531e+08

## Sheet: TKS-U
RP No.	length(nm)	width(nm)	Average diameter(nm)	RP volume(nm)3
1	877	811	844	3.14794e+08
2	943	657	800	2.68083e+08
3	710	590	650	1.43793e+08
4	699	555	627	1.29063e+08
5	254	225	239.5	7.19308e+06
6	409	434	421.5	3.92095e+07
7	177	167	172	2.66431e+06
8	74	65	69.5	175773
9	155	137	146	1.62951e+06
10	125	105	115	796328
11	319	315	317	1.66792e+07
12	103	100	101.5	547516
13	349	285	317	1.66792e+07
14	179	173	176	2.85454e+06
15	307	254	280.5	1.15557e+07
16	583	483	533	7.9283e+07
17	322	244	283	1.18675e+07
18	443	411	427	4.07645e+07
19	261	116	188.5	3.50698e+06
20	221	155	188	3.47914e+06
21	270	208	239	7.14813e+06
22	324	226	275	1.08892e+07
23	154	108	131	1.1771e+06
24	204	153	178.5	2.97792e+06
25	1121	401	761	2.30756e+08
26	1148	616	882	3.59256e+08
27	315	252	283.5	1.19305e+07
28	424	303	363.5	2.51485e+07
29	319	206	262.5	9.4708e+06
30	591	357	474	5.57614e+07
31	343	287	315	1.63655e+07
32	715	518	616.5	1.22687e+08
33	337	312	324.5	1.78913e+07
34	459	442	450.5	4.78722e+07
35	206	201	203.5	4.41257e+06
36	592	522	557	9.04824e+07
37	607	552	579.5	1.01896e+08
38	372	262	317	1.66792e+07
39	153	133	143	1.53111e+06
40	392	307	349.5	2.23532e+07
41	339	336	337.5	2.01289e+07
42	562	516	539	8.19908e+07
43	185	130	157.5	2.04569e+06
44	791	368	579.5	1.01896e+08
45	235	187	211	4.91865e+06
46	133	119	126	1.04739e+06
47	88	70	79	258155
48	146	119	132.5	1.218e+06
49	91	71	81	278262
50	124	100	112	735619
51	117	109	113	755499
52	111	1002	556.5	9.0239e+07
53	104	56	80	268083
54	98	80	89	369121
55	61	60	60.5	115948
56	60	48	54	82448
57	98	70	84	310339
58	59	53	56	91952.3
59	126	111	118.5	871272
60	117	107	112	735619
61	112	110	111	716090
62	80	72	76	229847
63	59	56	57.5	99541
64	56	50	53	77951.8
65	63	46	54.5	84759.4
66	62	44	53	77951.8
67	61	57	59	107536
68	87	750	418.5	3.83782e+07
69	75	64	69.5	175773
70	122	110	116	817283
71	134	101	117.5	849400
72	114	96	105	606131
73	115	99	107	641431
74	159	105	132	1.20426e+06
75	132	96	114	775735
76	130	123	126.5	1.05991e+06
77	134	880	507	6.82374e+07
78	260	234	247	7.89023e+06
79	168	133	150.5	1.78488e+06
80	234	211	222.5	5.76751e+06
81	97	89	93	421160
82	51	49	50	65449.8
83	128	110	119	882347
84	119	101	110	696910
85	137	124	130.5	1.16367e+06
86	125	109	117	838603
87	87	83	85	321555
88	102	84	93	421160
89	64	50	57	96966.8
90	61	45	53	77951.8
91	654	623	638.5	1.36295e+08
92	52	45	48.5	59734.3
93	63	48	55.5	89511.2
94	652	565	608.5	1.17972e+08
95	34	33	33.5	19684.9
96	70	71	70.5	183470
97	99	97	98	492807
98	123	109	116	817283
99	54	49	51.5	71518.8
100	97	87	92	407720
101	1063	989	1026	5.65511e+08
102	1132	1054	1093	6.8369e+08
103	737	663	700	1.79594e+08
104	479	256	367.5	2.59879e+07
105	472	398	435	4.30989e+07
106	642	506	574	9.90226e+07
107	745	618	681.5	1.65728e+08
108	417	344	380.5	2.88445e+07
109	442	345	393.5	3.19031e+07
110	744	669	706.5	1.84644e+08
111	719	620	669.5	1.57127e+08
112	440	345	392.5	3.16605e+07
113	462	345	403.5	3.43977e+07
114	915	620	767.5	2.36719e+08
115	255	145	200	4.18879e+06
116	94	73	83.5	304830
117	64	49	56.5	94437.4
118	101	91	96	463247
119	65	56	60.5	115948
120	84	74	79	258155
121	70	65	67.5	161031
122	89	83	86	333038
123	100	97	98.5	500388
124	87	73	80	268083
125	155	101	128	1.09807e+06
126	103	99	101	539464
127	146	122	134	1.25983e+06
128	135	111	123	974348
129	391	369	380	2.87309e+07
130	156	122	139	1.40619e+06
131	91	86	88.5	362935
132	94	77	85.5	327263
133	90	79	84.5	315914
134	892	823	857.5	3.30142e+08
135	957	670	813.5	2.81885e+08
136	724	602	663	1.52595e+08
137	714	567	640.5	1.3758e+08
138	268	237	252.5	8.42913e+06
139	423	446	434.5	4.29505e+07
140	192	180	186	3.36928e+06
141	88	77	82.5	294009
142	169	149	159	2.1047e+06
143	140	117	128.5	1.11098e+06
144	333	327	330	1.88166e+07
145	117	112	114.5	785986
146	363	297	330	1.88166e+07
147	193	185	189	3.53496e+06
148	321	267	294	1.33058e+07
149	598	495	546.5	8.54612e+07
150	337	256	296.5	1.36481e+07
151	457	423	440	4.46022e+07
152	275	128	201.5	4.28375e+06
153	236	168	202	4.31571e+06
154	284	220	252	8.37916e+06
155	338	238	288	1.25077e+07
156	169	120	144.5	1.5798e+06
157	218	165	191.5	3.6771e+06
158	1135	413	774	2.42785e+08
159	1162	628	895	3.75377e+08
160	330	264	297	1.37173e+07
161	439	315	377	2.80558e+07
162	334	218	276	1.10084e+07
163	606	369	487.5	6.06628e+07
164	357	299	328	1.84765e+07
165	729	531	630	1.30924e+08
166	351	324	337.5	2.01289e+07
167	473	454	463.5	5.21372e+07
168	221	213	217	5.3503e+06
169	606	534	570	9.69668e+07
170	622	564	593	1.09185e+08
171	387	275	331	1.89881e+07
172	167	145	156	1.9878e+06
173	406	320	363	2.50449e+07
174	354	348	351	2.26423e+07
175	576	528	552	8.80675e+07
176	199	142	170.5	2.59521e+06
177	805	381	593	1.09185e+08
178	249	199	224	5.88495e+06
179	147	131	139	1.40619e+06
180	103	82	92.5	414404
181	161	132	146.5	1.64631e+06
182	105	84	94.5	441870
183	138	112	125	1.02265e+06
184	132	121	126.5	1.05991e+06
185	125	1014	569.5	9.67119e+07
186	119	68	93.5	427990
187	112	92	102	555647
188	76	72	74	212175
189	75	60	67.5	161031
190	113	82	97.5	485302
191	73	65	69	172007
192	141	123	132	1.20426e+06
193	131	119	125	1.02265e+06
194	126	123	124.5	1.01043e+06
195	95	84	89.5	375377
196	73	69	71	187402
197	71	62	66.5	153980
198	78	59	68.5	168295
199	77	57	67	157479
200	76	69	72.5	199532
201	101	762	431.5	4.20669e+07
202	89	76	82.5	294009
203	136	122	129	1.124e+06
204	148	113	130.5	1.16367e+06
205	129	109	119	882347
206	130	111	120.5	916136
207	173	117	145	1.59626e+06
208	146	108	127	1.07253e+06
209	145	135	140	1.43676e+06
210	148	892	520	7.36222e+07
211	274	246	260	9.20277e+06
212	183	145	164	2.30956e+06
213	248	223	235.5	6.83867e+06
214	111	101	106	623615
215	65	61	63	130924
216	143	122	132.5	1.218e+06
217	134	113	123.5	986278
218	152	136	144	1.56346e+06
219	140	122	131	1.1771e+06
220	101	96	98.5	500388
221	116	96	106	623615
222	78	62	70	179594
223	75	58	66.5	153980
224	668	635	651.5	1.44791e+08
225	66	58	62	124788
226	77	60	68.5	168295
227	666	577	621.5	1.25696e+08
228	49	45	47	54361.6
229	85	84	84.5	315914
230	114	110	112	735619
231	137	122	129.5	1.13712e+06
232	69	61	65	143793
233	111	99	105	606131
234	1077	1001	1039	5.8728e+08
235	1147	1067	1107	7.10299e+08
236	752	675	713.5	1.90187e+08
237	494	268	381	2.89583e+07
238	486	411	448.5	4.72374e+07
239	656	518	587	1.05904e+08
240	759	630	694.5	1.75394e+08
241	431	356	393.5	3.19031e+07
242	456	357	406.5	3.51706e+07
243	758	681	719.5	1.95025e+08
244	734	633	683.5	1.67191e+08
245	455	357	406	3.5041e+07
246	476	357	416.5	3.78306e+07
247	929	632	780.5	2.48953e+08
248	269	157	213	5.05985e+06
249	108	85	96.5	470523
250	79	61	70	179594
251	116	103	109.5	687450
252	79	69	74	212175
253	99	86	92.5	414404
254	85	77	81	278262
255	103	96	99.5	515784
256	115	109	112	735619
257	101	85	93	421160
258	169	113	141	1.46776e+06
259	117	111	114	775735
260	161	134	147.5	1.68025e+06
261	150	123	136.5	1.33167e+06
262	405	381	393	3.17816e+07
263	170	134	152	1.83878e+06
264	105	99	102	555647
265	109	89	99	508047
266	104	91	97.5	485302
267	841	785	813	2.81365e+08
268	906	632	769	2.3811e+08
269	673	564	618.5	1.23885e+08
270	663	529	596	1.1085e+08
271	217	200	208.5	4.74588e+06
272	372	408	390	3.10594e+07
273	141	142	141.5	1.48343e+06
274	37	40	38.5	29880
275	118	111	114.5	785986
276	89	80	84.5	315914
277	282	290	286	1.22489e+07
278	66	74	70	179594
279	312	260	286	1.22489e+07
280	142	147	144.5	1.5798e+06
281	270	229	249.5	8.13224e+06
282	547	457	502	6.62384e+07
283	286	219	252.5	8.42913e+06
284	406	386	396	3.2515e+07
285	224	90	157	2.02627e+06
286	185	130	157.5	2.04569e+06
287	233	182	207.5	4.67792e+06
288	287	200	243.5	7.55954e+06
289	118	82	100	523599
290	167	127	147	1.66322e+06
291	1084	375	729.5	2.03271e+08
292	1111	591	851	3.22691e+08
293	278	226	252	8.37916e+06
294	388	278	333	1.93344e+07
295	283	181	232	6.53827e+06
296	554	331	442.5	4.53668e+07
297	306	261	283.5	1.19305e+07
298	678	493	585.5	1.05094e+08
299	300	286	293	1.31705e+07
300	422	417	419.5	3.8654e+07
301	169	175	172	2.66431e+06
302	555	497	526	7.62002e+07
303	571	526	548.5	8.64029e+07
304	336	237	286.5	1.23132e+07
305	116	107	111.5	725810
306	355	282	318.5	1.69171e+07
307	302	310	306	1.50025e+07
308	525	490	507.5	6.84395e+07
309	148	105	126.5	1.05991e+06
310	754	343	548.5	8.64029e+07
311	198	161	179.5	3.02825e+06
312	96	93	94.5	441870
313	52	45	48.5	59734.3
314	110	94	102	555647
315	54	46	50	65449.8
316	87	74	80.5	273141
317	81	83	82	288696
318	74	976	525	7.57664e+07
319	68	30	49	61600.9
320	61	54	57.5	99541
321	25	34	29.5	13442
322	23	22	22.5	5964.12
323	62	44	53	77951.8
324	22	28	25	8181.23
325	90	85	87.5	350770
326	80	81	80.5	273141
327	75	85	80	268083
328	44	47	45.5	49321.1
329	22	31	26.5	9743.98
330	20	24	22	5575.28
331	27	21	24	7238.23
332	26	19	22.5	5964.12
333	25	31	28	11494
334	50	724	387	3.03481e+07
335	38	38	38	28730.9
336	85	84	84.5	315914
337	97	75	86	333038
338	78	71	74.5	216505
339	79	73	76	229847
340	122	79	100.5	531492
341	95	70	82.5	294009
342	94	97	95.5	456046
343	97	854	475.5	5.62925e+07
344	223	208	215.5	5.24011e+06
345	132	107	119.5	893516
346	197	186	191.5	3.6771e+06
347	60	63	61.5	121793
348	14	23	18.5	3315.23
349	92	84	88	356818
350	83	75	79	258155
351	101	98	99.5	515784
352	89	84	86.5	338881
353	50	58	54	82448
354	65	58	61.5	121793
355	27	24	25.5	8681.99
356	24	20	22	5575.28
357	617	597	607	1.17102e+08
358	15	20	17.5	2806.16
359	26	22	24	7238.23
360	615	540	577.5	1.00845e+08
361	11	7	9	381.704
362	34	46	40	33510.3
363	63	72	67.5	161031
364	86	84	85	321555
365	17	23	20	4188.79
366	60	61	60.5	115948
367	1026	964	995	5.15784e+08
368	1096	1029	1062.5	6.28037e+08
369	701	637	669	1.56775e+08
370	442	231	336.5	1.99505e+07
371	435	373	404	3.45257e+07
372	605	480	542.5	8.35984e+07
373	708	593	650.5	1.44125e+08
374	380	318	349	2.22574e+07
375	405	319	362	2.48384e+07
376	707	643	675	1.61031e+08
377	682	595	638.5	1.36295e+08
378	404	319	361.5	2.47357e+07
379	425	319	372	2.69543e+07
380	878	595	736.5	2.09178e+08
381	218	119	168.5	2.50495e+06
382	57	47	52	73622.2
383	28	23	25.5	8681.99
384	65	65	65	143793
385	28	31	29.5	13442
386	48	49	48.5	59734.3
387	34	40	37	26521.8
388	52	58	55	87113.7
389	63	72	67.5	161031
390	50	47	48.5	59734.3
391	118	75	96.5	470523
392	66	73	69.5	175773
393	110	96	103	572151
394	99	85	92	407720
395	354	343	348.5	2.21619e+07
396	119	96	107.5	650465
397	54	61	57.5	99541
398	58	52	55	87113.7
399	53	53	53	77951.8
400	855	797	826	2.95079e+08
401	921	644	782.5	2.50872e+08
402	687	576	631.5	1.31862e+08
403	677	541	609	1.18263e+08
404	232	212	222	5.72872e+06
405	387	420	403.5	3.43977e+07
406	155	154	154.5	1.93101e+06
407	52	52	52	73622.2
408	133	123	128	1.09807e+06
409	103	92	97.5	485302
410	296	302	299	1.39963e+07
411	81	86	83.5	304830
412	326	272	299	1.39963e+07
413	157	159	158	2.06524e+06
414	284	241	262.5	9.4708e+06
415	561	470	515.5	7.17273e+07
416	300	231	265.5	9.79924e+06
417	421	398	409.5	3.59551e+07
418	239	103	171	2.6181e+06
419	199	142	170.5	2.59521e+06
420	248	195	221.5	5.6901e+06
421	302	213	257.5	8.93985e+06
422	132	94	113	755499
423	181	139	160	2.14466e+06
424	1098	387	742.5	2.14332e+08
425	1126	603	864.5	3.38293e+08
426	293	238	265.5	9.79924e+06
427	402	290	346	2.16884e+07
428	297	193	245	7.70011e+06
429	569	343	456	4.9647e+07
430	320	273	296.5	1.36481e+07
431	692	505	598.5	1.12251e+08
432	315	299	307	1.515e+07
433	437	429	433	4.25072e+07
434	184	187	185.5	3.34218e+06
435	570	509	539.5	8.22191e+07
436	585	539	562	9.2941e+07
437	350	249	299.5	1.40666e+07
438	130	119	124.5	1.01043e+06
439	370	294	332	1.91608e+07
440	317	323	320	1.71573e+07
441	539	502	520.5	7.38348e+07
442	162	117	139.5	1.42142e+06
443	768	355	561.5	9.26932e+07
444	213	173	193	3.76418e+06
445	111	105	108	659584
446	66	57	61.5	121793
447	124	106	115	796328
448	69	58	63.5	134066
449	102	87	94.5	441870
450	95	96	95.5	456046
451	89	988	538.5	8.17628e+07
452	82	42	62	124788
453	75	67	71	187402
454	39	46	42.5	40194.4
455	38	34	36	24429
456	76	57	66.5	153980
457	36	40	38	28730.9
458	104	98	101	539464
459	94	93	93.5	427990
460	90	97	93.5	427990
461	58	59	58.5	104825
462	36	43	39.5	32269.3
463	34	37	35.5	23425.2
464	41	33	37	26521.8
465	40	31	35.5	23425.2
466	39	43	41	36087
467	65	736	400.5	3.36361e+07
468	53	51	52	73622.2
469	99	96	97.5	485302
470	112	88	100	523599
471	92	83	87.5	350770
472	93	85	89	369121
473	136	91	113.5	765572
474	110	83	96.5	470523
475	108	109	108.5	668787
476	112	866	489	6.12245e+07
477	237	221	229	6.28789e+06
478	146	120	133	1.23184e+06
479	212	198	205	4.51087e+06
480	74	75	74.5	216505
481	28	35	31.5	16365.5
482	106	96	101	539464
483	97	87	92	407720
484	115	111	113	755499
485	103	96	99.5	515784
486	64	70	67	157479
487	80	70	75	220893
488	42	36	39	31059.4
489	39	32	35.5	23425.2
490	632	610	621	1.25393e+08
491	30	32	31	15598.5
492	40	35	37.5	27611.7
493	630	552	591	1.08084e+08
494	12	20	16	2144.66
495	48	58	53	77951.8
496	77	84	80.5	273141
497	101	96	98.5	500388
498	32	35	33.5	19684.9
499	75	73	74	212175
500	1040	976	1008	5.36266e+08
501	1110	1041	1075.5	6.51373e+08
502	715	649	682	1.66093e+08
503	457	243	350	2.24493e+07
504	450	385	417.5	3.81038e+07
505	620	492	556	8.9996e+07
506	722	605	663.5	1.5294e+08
507	394	330	362	2.48384e+07
508	420	331	375.5	2.77222e+07
509	721	655	688	1.70516e+08
510	697	607	652	1.45125e+08
511	418	332	375	2.76117e+07
512	439	331	385	2.988e+07
513	893	607	750	2.20893e+08
514	232	131	181.5	3.13061e+06
515	72	59	65.5	147137
516	42	35	38.5	29880
517	79	77	78	248475
518	43	43	43	41629.8
519	62	61	61.5	121793
520	48	52	50	65449.8
521	66	70	68	164636
522	78	84	81	278262
523	65	59	62	124788
524	133	88	110.5	706457
525	81	85	83	299387
526	124	109	116.5	827897
527	113	97	105	606131
528	368	355	361.5	2.47357e+07
529	134	109	121.5	939134
530	69	73	71	187402
531	72	64	68	164636
532	68	65	66.5	153980
533	930	550	740	2.12175e+08
534	1082	554	818	2.86588e+08
535	616	456	536	8.06293e+07
536	982	806	894	3.7412e+08
537	1074	1003	1038.5	5.86433e+08
538	1459	699	1079	6.57753e+08
539	724	572	648	1.4247e+08
540	657	562	609.5	1.18555e+08
541	686	596	641	1.37903e+08
542	778	742	760	2.29847e+08
543	729	717	723	1.97885e+08
544	894	778	836	3.05927e+08
545	862	740	801	2.69089e+08
546	301	230	265.5	9.79924e+06
547	483	376	429.5	4.14847e+07
548	389	247	318	1.68376e+07
549	445	378	411.5	3.64845e+07
550	735	686	710.5	1.87798e+08
551	674	600	637	1.35337e+08
552	442	380	411	3.63516e+07
553	381	218	299.5	1.40666e+07
554	739	628	683.5	1.67191e+08
555	975	922	948.5	4.46797e+08
556	824	755	789.5	2.57665e+08
557	1128	856	992	5.11133e+08
558	1280	860	1070	6.41431e+08
559	815	762	788.5	2.56687e+08
560	1180	1113	1146.5	7.8908e+08
561	1272	1310	1291	1.12662e+09
562	1657	1005	1331	1.23462e+09
563	922	878	900	3.81704e+08
564	855	868	861.5	3.34784e+08
565	884	902	893	3.72866e+08
566	976	1048	1012	5.42675e+08
567	927	1023	975	4.85302e+08
568	1092	1084	1088	6.7435e+08
569	1060	1046	1053	6.11341e+08
570	499	536	517.5	7.25654e+07
571	681	683	682	1.66093e+08
572	587	554	570.5	9.72222e+07
573	643	684	663.5	1.5294e+08
574	933	993	963	4.67603e+08
575	872	906	889	3.67878e+08
576	640	686	663	1.52595e+08
577	580	524	552	8.80675e+07
578	938	935	936.5	4.30053e+08
579	1173	1228	1200.5	9.0591e+08
580	1022	1061	1041.5	5.9153e+08
581	903	490	696.5	1.76914e+08
582	1055	495	775	2.43727e+08
583	589	396	492.5	6.25486e+07
584	955	747	851	3.22691e+08
585	1047	944	995.5	5.16562e+08
586	1432	639	1035.5	5.81365e+08
587	697	512	604.5	1.15661e+08
588	630	503	566.5	9.51915e+07
589	659	537	598	1.1197e+08
590	751	683	717	1.92999e+08
591	702	657	679.5	1.64273e+08
592	867	718	792.5	2.60613e+08
593	835	680	757.5	2.27587e+08
594	274	170	222	5.72872e+06
595	456	317	386.5	3.02306e+07
596	362	188	275	1.08892e+07
597	418	319	368.5	2.62006e+07
598	708	627	667.5	1.55723e+08
599	647	540	593.5	1.09461e+08
600	415	320	367.5	2.59879e+07
601	354	158	256	8.78453e+06
602	712	569	640.5	1.3758e+08
603	948	863	905.5	3.88744e+08
604	797	695	746	2.17378e+08
605	1101	796	948.5	4.46797e+08
606	1253	801	1027	5.67166e+08
607	788	703	745.5	2.16941e+08
608	1153	1053	1103	7.02628e+08
609	1245	1250	1247.5	1.01653e+09
610	1630	946	1288	1.11878e+09
611	895	819	857	3.29565e+08
612	828	809	818.5	2.87114e+08
613	857	843	850	3.21555e+08
614	949	989	969	4.76398e+08
615	900	964	932	4.23883e+08
616	1065	1024	1044.5	5.96656e+08
617	1033	987	1010	5.39464e+08
618	472	477	474.5	5.5938e+07
619	654	623	638.5	1.36295e+08
620	560	494	527	7.66356e+07
621	616	625	620.5	1.2509e+08
622	906	933	919.5	4.07056e+08
623	845	846	845.5	3.16475e+08
624	613	627	620	1.24788e+08
625	553	464	508.5	6.88449e+07
626	911	875	893	3.72866e+08
627	1146	1169	1157.5	8.1201e+08
628	995	1001	998	5.20463e+08
629	140	126	133	1.23184e+06
630	130	124	127	1.07253e+06
631	142	129	135.5	1.30262e+06
632	132	122	127	1.07253e+06
633	128	128	128	1.09807e+06
634	140	137	138.5	1.39107e+06
635	142	128	135	1.28825e+06
636	370	340	355	2.34252e+07
637	1032	931	981.5	4.95073e+08
638	1021	820	920.5	4.08385e+08
639	1353	899	1126	7.47504e+08
640	581	471	526	7.62002e+07
641	588	427	507.5	6.84395e+07
642	550	382	466	5.29854e+07
643	744	682	713	1.89787e+08
644	460	360	410	3.6087e+07
645	575	550	562.5	9.31893e+07
646	474	415	444.5	4.59848e+07
647	461	399	430	4.16298e+07
648	727	578	652.5	1.45459e+08
649	727	612	669.5	1.57127e+08
650	833	722	777.5	2.46093e+08
651	950	569	759.5	2.29394e+08
652	1102	574	838	3.08128e+08
653	636	476	556	8.9996e+07
654	1002	826	914	3.99795e+08
655	1093	1023	1058	6.20091e+08
656	1479	719	1099	6.95011e+08
657	744	592	668	1.56073e+08
658	677	582	629.5	1.30613e+08
659	706	616	661	1.51218e+08
660	798	762	780	2.48475e+08
661	749	737	743	2.14766e+08
662	913	797	855	3.27263e+08
663	882	760	821	2.89753e+08
664	320	250	285	1.21209e+07
665	503	396	449.5	4.75541e+07
666	409	267	338	2.02185e+07
667	465	398	431.5	4.20669e+07
668	755	706	730.5	2.04108e+08
669	694	619	656.5	1.4815e+08
670	462	400	431	4.19209e+07
671	401	237	319	1.69969e+07
672	759	648	703.5	1.82302e+08
673	995	942	968.5	4.75661e+08
674	844	774	809	2.77233e+08
675	1148	876	1012	5.42675e+08
676	1300	880	1090	6.78076e+08
677	834	782	808	2.76206e+08
678	1200	1132	1166	8.30031e+08
679	1292	1329	1310.5	1.17845e+09
680	1677	1025	1351	1.29111e+09
681	942	898	920	4.0772e+08
682	875	888	881.5	3.58646e+08
683	904	922	913	3.98484e+08
684	996	1068	1032	5.7549e+08
685	947	1043	995	5.15784e+08
686	1112	1104	1108	7.12226e+08
687	1080	1066	1073	6.46841e+08
688	519	556	537.5	8.13081e+07
689	701	702	701.5	1.80751e+08
690	607	574	590.5	1.0781e+08
691	663	704	683.5	1.67191e+08
692	953	1012	982.5	4.96588e+08
693	892	926	909	3.93269e+08
694	660	706	683	1.66825e+08
695	599	544	571.5	9.77344e+07
696	957	955	956	4.5748e+08
697	1193	1248	1220.5	9.51945e+08
698	1042	1081	1061.5	6.26266e+08
699	923	510	716.5	1.92596e+08
700	1075	514	794.5	2.62591e+08
701	609	416	512.5	7.04823e+07
702	975	767	871	3.45982e+08
703	1066	964	1015	5.47516e+08
704	1452	659	1055.5	6.15706e+08
705	717	532	624.5	1.27525e+08
706	650	523	586.5	1.05634e+08
707	679	557	618	1.23585e+08
708	771	702	736.5	2.09178e+08
709	722	677	699.5	1.7921e+08
710	886	738	812	2.80328e+08
711	855	700	777.5	2.46093e+08
712	293	190	241.5	7.3748e+06
713	476	337	406.5	3.51706e+07
714	382	208	295	1.3442e+07
715	438	338	388	3.0584e+07
716	728	647	687.5	1.70144e+08
717	667	560	613.5	1.20904e+08
718	435	340	387.5	3.04659e+07
719	374	178	276	1.10084e+07
720	732	589	660.5	1.50875e+08
721	968	882	925	4.14404e+08
722	817	715	766	2.35334e+08
723	1121	816	968.5	4.75661e+08
724	1273	821	1047	6.0095e+08
725	807	723	765	2.34414e+08
726	1173	1073	1123	7.41546e+08
727	1265	1270	1267.5	1.06621e+09
728	1650	966	1308	1.17171e+09
729	915	839	877	3.53181e+08
730	848	829	838.5	3.0868e+08
731	877	863	870	3.44791e+08
732	969	1009	989	5.06509e+08
733	920	983	951.5	4.5105e+08
734	1085	1044	1064.5	6.31591e+08
735	1053	1006	1029.5	5.71318e+08
736	492	496	494	6.31218e+07
737	674	643	658.5	1.49509e+08
738	580	514	547	8.5696e+07
739	636	645	640.5	1.3758e+08
740	926	953	939.5	4.34199e+08
741	865	866	865.5	3.39469e+08
742	633	646	639.5	1.36937e+08
743	572	484	528	7.70727e+07
744	930	895	912.5	3.9783e+08
745	1166	1189	1177.5	8.54833e+08
746	1015	1021	1018	5.52385e+08
747	160	146	153	1.87531e+06
748	150	143	146.5	1.64631e+06
749	162	149	155.5	1.96875e+06
750	152	142	147	1.66322e+06
751	148	147	147.5	1.68025e+06
752	159	157	158	2.06524e+06
753	162	148	155	1.94982e+06
754	390	360	375	2.76117e+07
755	1052	950	1001	5.25171e+08
756	1041	840	940.5	4.35587e+08
757	1373	919	1146	7.88048e+08
758	601	491	546	8.52269e+07
759	608	447	527.5	7.68539e+07
760	570	401	485.5	5.99192e+07
761	763	702	732.5	2.05789e+08
762	480	380	430	4.16298e+07
763	595	570	582.5	1.03487e+08
764	493	435	464	5.23061e+07
765	481	419	450	4.77129e+07
766	747	598	672.5	1.59249e+08
767	747	632	689.5	1.71633e+08
768	852	742	797	2.65078e+08
Average	426.406	369.061	397.734	1.17483e+08

## Sheet: TKS-H
RP No.	length(nm)	width(nm)	Average diameter(nm)	RP volume(nm)3
1	305	301	303	1.45655e+07
2	317	263	290	1.27701e+07
3	340	325	332.5	1.92475e+07
4	362	335	348.5	2.21619e+07
5	322	288	305	1.48559e+07
6	380	376	378	2.82796e+07
7	354	339	346.5	2.17825e+07
8	363	339	351	2.26423e+07
9	300	259	279.5	1.14326e+07
10	288	275	281.5	1.16798e+07
11	143	139	141	1.46776e+06
12	108	104	106	623615
13	226	222	224	5.88495e+06
14	204	201	202.5	4.34784e+06
15	197	193	195	3.88242e+06
16	199	195	197	4.00311e+06
17	130	126	128	1.09807e+06
18	212	208	210	4.84905e+06
19	279	275	277	1.11285e+07
20	210	207	208.5	4.74588e+06
21	268	264	266	9.8547e+06
22	155	151	153	1.87531e+06
23	264	260	262	9.41678e+06
24	212	208	210	4.84905e+06
25	113	109	111	716090
26	166	162	164	2.30956e+06
27	161	157	159	2.1047e+06
28	185	182	183.5	3.23524e+06
29	216	212	214	5.13145e+06
30	354	350	352	2.28363e+07
31	175	171	173	2.71105e+06
32	311	307	309	1.54481e+07
33	217	213	215	5.20372e+06
34	146	142	144	1.56346e+06
35	208	204	206	4.5772e+06
36	166	162	164	2.30956e+06
37	259	255	257	8.88788e+06
38	165	162	163.5	2.28851e+06
39	261	257	259	9.09699e+06
40	133	129	131	1.1771e+06
41	140	136	138	1.37606e+06
42	252	248	250	8.18123e+06
43	216	212	214	5.13145e+06
44	160	156	158	2.06524e+06
45	284	280	282	1.17421e+07
46	197	193	195	3.88242e+06
47	136	132	134	1.25983e+06
48	174	170	172	2.66431e+06
49	173	169	171	2.6181e+06
50	187	184	185.5	3.34218e+06
51	169	165	167	2.43864e+06
52	370	366	368	2.60941e+07
53	111	107	109	678076
54	162	159	160.5	2.16483e+06
55	192	189	190.5	3.61979e+06
56	186	183	184.5	3.28842e+06
57	371	367	369	2.63074e+07
58	220	216	218	5.4246e+06
59	420	416	418	3.82408e+07
60	299	295	297	1.37173e+07
61	207	203	205	4.51087e+06
62	174	170	172	2.66431e+06
63	106	102	104	588977
64	59	55	57	96966.8
65	65	61	63	130924
66	51	48	49.5	63505.9
67	66	63	64.5	140500
68	70	66	68	164636
69	48	45	46.5	52645
70	62	58	60	113097
71	45	41	43	41629.8
72	39	35	37	26521.8
73	41	38	39.5	32269.3
74	41	37	39	31059.4
75	34	30	32	17157.3
76	40	36	38	28730.9
77	25	21	23	6370.63
78	30	27	28.5	12120.9
79	80	76	78	248475
80	117	113	115	796328
81	72	68	70	179594
82	92	88	90	381704
83	175	171	173	2.71105e+06
84	48	44	46	50965
85	211	207	209	4.78011e+06
86	67	63	65	143793
87	63	59	61	118847
88	58	55	56.5	94437.4
89	54	50	52	73622.2
90	50	46	48	57905.8
91	46	42	44	44602.2
92	42	38	40	33510.3
93	38	34	36	24429
94	33	30	31.5	16365.5
95	29	25	27	10306
96	25	21	23	6370.63
97	21	17	19	3591.36
98	17	13	15	1767.15
99	39	35	37	26521.8
100	41	38	39.5	32269.3
101	41	37	39	31059.4
102	42	38	40	33510.3
103	43	39	41	36087
104	44	40	42	38792.4
105	45	41	43	41629.8
106	46	42	44	44602.2
107	47	43	45	47712.9
108	306	300	303	1.45655e+07
109	318	262	290	1.27701e+07
110	341	324	332.5	1.92475e+07
111	364	334	349	2.22574e+07
112	324	286	305	1.48559e+07
113	382	375	378.5	2.8392e+07
114	355	337	346	2.16884e+07
115	365	338	351.5	2.27392e+07
116	301	258	279.5	1.14326e+07
117	289	274	281.5	1.16798e+07
118	144	138	141	1.46776e+06
119	109	102	105.5	614831
120	227	221	224	5.88495e+06
121	206	199	202.5	4.34784e+06
122	198	192	195	3.88242e+06
123	200	194	197	4.00311e+06
124	131	125	128	1.09807e+06
125	214	207	210.5	4.88377e+06
126	280	274	277	1.11285e+07
127	212	205	208.5	4.74588e+06
128	269	263	266	9.8547e+06
129	156	150	153	1.87531e+06
130	265	259	262	9.41678e+06
131	213	207	210	4.84905e+06
132	114	107	110.5	706457
133	167	161	164	2.30956e+06
134	162	156	159	2.1047e+06
135	187	180	183.5	3.23524e+06
136	217	211	214	5.13145e+06
137	355	348	351.5	2.27392e+07
138	176	170	173	2.71105e+06
139	312	305	308.5	1.53732e+07
140	218	211	214.5	5.1675e+06
141	147	141	144	1.56346e+06
142	209	203	206	4.5772e+06
143	167	161	164	2.30956e+06
144	260	254	257	8.88788e+06
145	167	160	163.5	2.28851e+06
146	262	256	259	9.09699e+06
147	134	128	131	1.1771e+06
148	141	134	137.5	1.36115e+06
149	253	247	250	8.18123e+06
150	217	211	214	5.13145e+06
151	161	155	158	2.06524e+06
152	285	279	282	1.17421e+07
153	198	192	195	3.88242e+06
154	137	131	134	1.25983e+06
155	175	169	172	2.66431e+06
156	174	168	171	2.6181e+06
157	189	182	185.5	3.34218e+06
158	170	164	167	2.43864e+06
159	371	365	368	2.60941e+07
160	112	106	109	678076
161	164	157	160.5	2.16483e+06
162	194	187	190.5	3.61979e+06
163	188	181	184.5	3.28842e+06
164	372	366	369	2.63074e+07
165	221	215	218	5.4246e+06
166	421	414	417.5	3.81038e+07
167	300	294	297	1.37173e+07
168	208	202	205	4.51087e+06
169	175	169	172	2.66431e+06
170	107	101	104	588977
171	60	54	57	96966.8
172	66	60	63	130924
173	53	46	49.5	63505.9
174	68	61	64.5	140500
175	71	65	68	164636
176	50	43	46.5	52645
177	63	57	60	113097
178	46	40	43	41629.8
179	40	34	37	26521.8
180	43	36	39.5	32269.3
181	42	36	39	31059.4
182	35	29	32	17157.3
183	41	34	37.5	27611.7
184	26	19	22.5	5964.12
185	32	25	28.5	12120.9
186	81	75	78	248475
187	118	112	115	796328
188	73	67	70	179594
189	93	87	90	381704
190	176	170	173	2.71105e+06
191	49	43	46	50965
192	212	206	209	4.78011e+06
193	68	62	65	143793
194	64	58	61	118847
195	60	53	56.5	94437.4
196	56	49	52.5	75766.4
197	51	45	48	57905.8
198	47	41	44	44602.2
199	43	37	40	33510.3
200	39	32	35.5	23425.2
201	35	28	31.5	16365.5
202	30	24	27	10306
203	26	20	23	6370.63
204	22	16	19	3591.36
205	18	12	15	1767.15
206	40	34	37	26521.8
207	43	36	39.5	32269.3
208	42	36	39	31059.4
209	44	37	40.5	34782.7
210	44	38	41	36087
211	45	39	42	38792.4
212	46	40	43	41629.8
213	47	41	44	44602.2
214	48	42	45	47712.9
215	34	33	33.5	19684.9
216	25	23	24	7238.23
217	30	29	29.5	13442
218	29	28	28.5	12120.9
219	25	24	24.5	7700.11
220	21	20	20.5	4510.87
221	17	15	16	2144.66
222	35	34	34.5	21500.9
223	26	25	25.5	8681.99
224	32	30	31	15598.5
225	30	29	29.5	13442
226	26	25	25.5	8681.99
227	22	21	21.5	5203.72
228	18	17	17.5	2806.16
229	22	20	21	4849.05
230	12	11	11.5	796.328
231	18	17	17.5	2806.16
232	17	16	16.5	2352.07
233	13	11	12	904.779
234	8	7	7.5	220.893
235	4	3	3.5	22.4493
236	23	22	22.5	5964.12
237	13	12	12.5	1022.65
238	19	18	18.5	3315.23
239	18	17	17.5	2806.16
240	14	13	13.5	1288.25
241	10	8	9	381.704
242	6	4	5	65.4498
243	26	25	25.5	8681.99
244	16	15	15.5	1949.82
245	22	21	21.5	5203.72
246	21	20	20.5	4510.87
247	17	16	16.5	2352.07
248	13	11	12	904.779
249	8	7	7.5	220.893
250	27	26	26.5	9743.98
251	17	16	16.5	2352.07
252	23	22	22.5	5964.12
253	22	21	21.5	5203.72
254	18	17	17.5	2806.16
255	14	13	13.5	1288.25
256	10	8	9	381.704
257	13	12	12.5	1022.65
258	4	3	3.5	22.4493
259	10	9	9.5	448.92
260	9	7	8	268.083
261	4	3	3.5	22.4493
262	4	3	3.5	22.4493
263	7	6	6.5	143.793
264	15	13	14	1436.76
265	5	4	4.5	47.7129
266	11	10	10.5	606.131
267	10	9	9.5	448.92
268	6	4	5	65.4498
269	5	4	4.5	47.7129
270	6	4	5	65.4498
271	567	556	562	9.2941e+07
272	429	418	424	3.99113e+07
273	513	502	508	6.8642e+07
274	556	545	551	8.75898e+07
275	469	458	464	5.23061e+07
276	394	382	388.5	3.07024e+07
277	342	331	337	2.00396e+07
278	774	763	769	2.3811e+08
279	667	656	662	1.51905e+08
280	573	562	568	9.59497e+07
281	507	496	502	6.62384e+07
282	332	321	327	1.8308e+07
283	567	556	562	9.2941e+07
284	354	343	349	2.22574e+07
285	323	312	318	1.68376e+07
286	822	811	817	2.85539e+08
287	409	398	404	3.45257e+07
288	748	737	743	2.14766e+08
289	419	408	414	3.71535e+07
290	335	324	330	1.88166e+07
291	256	245	251	8.2798e+06
292	336	325	331	1.89881e+07
293	303	292	298	1.38563e+07
294	470	458	464.5	5.24754e+07
295	445	434	440	4.46022e+07
296	472	461	467	5.33273e+07
297	496	485	491	6.19788e+07
298	388	377	383	2.94168e+07
299	477	466	472	5.50585e+07
300	765	753	759.5	2.29394e+08
301	451	440	446	4.64519e+07
302	435	424	430	4.16298e+07
303	461	450	456	4.9647e+07
304	344	333	339	2.03985e+07
305	250	239	245	7.70011e+06
306	176	165	171	2.6181e+06
307	107	96	102	555647
308	117	106	112	735619
309	86	75	81	278262
310	20	9	15	1767.15
311	19	8	14	1436.76
312	46	35	41	36087
313	26	15	21	4849.05
314	45	34	40	33510.3
315	32	21	27	10306
316	26	15	21	4849.05
317	71	60	66	150533
318	36	25	31	15598.5
319	64	53	59	107536
320	52	41	47	54361.6
321	78	67	73	203689
322	60	48	54.5	84759.4
323	41	30	36	24429
324	45	34	40	33510.3
325	358	347	353	2.30315e+07
326	797	786	792	2.6012e+08
327	447	436	442	4.52132e+07
328	152	141	147	1.66322e+06
329	46	35	41	36087
330	53	42	48	57905.8
331	59	47	53.5	80178.9
332	74	63	69	172007
333	52	41	47	54361.6
334	37	26	32	17157.3
335	65	54	60	113097
336	36	25	31	15598.5
337	46	35	41	36087
338	43	32	38	28730.9
339	32	21	27	10306
340	50	39	45	47712.9
341	242	231	237	6.97017e+06
342	282	270	276.5	1.10684e+07
343	296	285	291	1.29026e+07
344	46	35	41	36087
345	39	28	34	20579.5
346	97	86	92	407720
347	106	95	101	539464
348	117	106	112	735619
349	78	67	73	203689
350	26	15	21	4849.05
351	19	8	14	1436.76
352	27	16	22	5575.28
353	26	15	21	4849.05
354	33	22	28	11494
355	33	22	28	11494
356	23	12	18	3053.63
357	43	32	38	28730.9
358	559	548	554	8.90283e+07
359	421	410	416	3.76946e+07
360	505	494	500	6.54498e+07
361	548	537	543	8.38297e+07
362	461	450	456	4.9647e+07
363	385	374	380	2.87309e+07
364	334	323	329	1.8646e+07
365	766	755	761	2.30756e+08
366	659	648	654	1.46464e+08
367	565	554	560	9.19523e+07
368	499	488	494	6.31218e+07
369	324	313	319	1.69969e+07
370	559	548	554	8.90283e+07
371	346	335	341	2.07616e+07
372	315	304	310	1.55985e+07
373	813	802	808	2.76206e+08
374	400	389	395	3.22693e+07
375	740	729	735	2.07903e+08
376	411	400	406	3.5041e+07
377	327	315	321.5	1.73997e+07
378	248	237	243	7.51307e+06
379	328	317	323	1.76444e+07
380	295	283	289.5	1.27041e+07
381	461	450	456	4.9647e+07
382	437	426	432	4.22134e+07
383	464	453	459	5.06334e+07
384	488	477	483	5.89984e+07
385	380	369	375	2.76117e+07
386	469	458	464	5.23061e+07
387	756	745	751	2.21778e+08
388	443	432	438	4.39968e+07
389	427	416	422	3.93492e+07
390	453	441	447.5	4.69221e+07
391	336	324	330.5	1.89022e+07
392	242	230	236.5	6.92615e+06
393	168	157	163	2.26757e+06
394	99	88	94	434893
395	109	98	104	588977
396	78	67	73	203689
397	12	1	7	179.594
398	11	0	6	113.097
399	37	26	32	17157.3
400	17	6	12	904.779
401	37	26	32	17157.3
402	24	13	19	3591.36
403	18	7	13	1150.35
404	63	52	58	102160
405	28	17	23	6370.63
406	56	45	51	69455.9
407	44	32	38.5	29880
408	70	59	65	143793
409	51	40	46	50965
410	33	22	28	11494
411	37	26	32	17157.3
412	350	339	345	2.15009e+07
413	789	778	784	2.52317e+08
414	439	427	433.5	4.26546e+07
415	144	132	138.5	1.39107e+06
416	38	27	33	18816.6
417	45	34	40	33510.3
418	50	39	45	47712.9
419	66	55	61	118847
420	44	33	39	31059.4
421	29	18	24	7238.23
422	57	45	51.5	71518.8
423	28	17	23	6370.63
424	37	26	32	17157.3
425	35	24	30	14137.2
426	24	13	19	3591.36
427	42	31	37	26521.8
428	234	222	228.5	6.24679e+06
429	273	262	268	1.00787e+07
430	288	277	283	1.18675e+07
431	37	26	32	17157.3
432	30	19	25	8181.23
433	89	78	84	310339
434	97	86	92	407720
435	109	98	104	588977
436	70	59	65	143793
437	18	7	13	1150.35
438	11	0	6	113.097
439	19	8	14	1436.76
440	18	7	13	1150.35
441	25	14	20	4188.79
442	25	14	20	4188.79
443	15	4	10	523.599
444	35	24	30	14137.2
445	594	583	589	1.0699e+08
446	456	445	451	4.80317e+07
447	540	529	535	8.01789e+07
448	583	572	578	1.01107e+08
449	496	485	491	6.19788e+07
450	421	410	416	3.76946e+07
451	370	359	365	2.54611e+07
452	802	791	797	2.65078e+08
453	695	684	690	1.72007e+08
454	600	589	595	1.10293e+08
455	535	523	529.5	7.77314e+07
456	359	348	354	2.32278e+07
457	595	584	590	1.07536e+08
458	381	370	376	2.78331e+07
459	351	340	346	2.16884e+07
460	849	838	844	3.14794e+08
461	436	425	431	4.19209e+07
462	776	764	770.5	2.39506e+08
463	447	436	442	4.52132e+07
464	362	351	357	2.38234e+07
465	284	272	278.5	1.13103e+07
466	363	352	358	2.40241e+07
467	330	319	325	1.79742e+07
468	497	486	492	6.23583e+07
469	472	461	467	5.33273e+07
470	499	488	494	6.31218e+07
471	523	512	518	7.2776e+07
472	416	405	411	3.63516e+07
473	504	493	499	6.50579e+07
474	792	781	787	2.55225e+08
475	479	468	474	5.57614e+07
476	462	451	457	4.99744e+07
477	488	477	483	5.89984e+07
478	371	360	366	2.56709e+07
479	277	266	272	1.05367e+07
480	203	192	198	4.06438e+06
481	134	123	129	1.124e+06
482	144	133	139	1.40619e+06
483	114	103	109	678076
484	47	36	42	38792.4
485	46	35	41	36087
486	73	62	68	164636
487	53	42	48	57905.8
488	72	61	67	157479
489	59	48	54	82448
490	54	43	49	61600.9
491	99	88	94	434893
492	64	53	59	107536
493	91	80	86	333038
494	79	68	74	212175
495	106	95	101	539464
496	87	76	82	288696
497	68	57	63	130924
498	72	61	67	157479
499	385	374	380	2.87309e+07
500	824	813	819	2.87641e+08
501	474	463	469	5.40153e+07
502	179	168	174	2.75833e+06
503	74	63	69	172007
504	81	69	75.5	225341
505	86	75	81	278262
506	101	90	96	463247
507	79	68	74	212175
508	65	54	60	113097
509	92	81	87	344791
510	64	53	59	107536
511	73	62	68	164636
512	71	60	66	150533
513	59	48	54	82448
514	78	67	73	203689
515	269	258	264	9.63408e+06
516	309	298	304	1.47102e+07
517	324	313	319	1.69969e+07
518	73	62	68	164636
519	66	55	61	118847
520	125	114	120	904779
521	133	122	128	1.09807e+06
522	144	133	139	1.40619e+06
523	105	94	100	523599
524	54	43	49	61600.9
525	46	35	41	36087
526	54	43	49	61600.9
527	54	43	49	61600.9
528	60	49	55	87113.7
529	60	49	55	87113.7
530	50	39	45	47712.9
531	71	60	66	150533
532	580	569	575	9.9541e+07
533	441	430	436	4.33968e+07
534	525	514	520	7.36222e+07
535	568	557	563	9.34381e+07
536	482	471	477	5.68269e+07
537	406	395	401	3.37623e+07
538	355	344	350	2.24493e+07
539	787	776	782	2.50391e+08
540	680	669	675	1.61031e+08
541	586	575	581	1.0269e+08
542	520	509	515	7.15188e+07
543	344	333	339	2.03985e+07
544	580	569	575	9.9541e+07
545	367	356	362	2.48384e+07
546	336	325	331	1.89881e+07
547	834	823	829	2.98306e+08
548	421	410	416	3.76946e+07
549	761	750	756	2.26237e+08
550	432	421	427	4.07645e+07
551	347	336	342	2.09448e+07
552	269	258	264	9.63408e+06
553	348	337	343	2.11291e+07
554	315	304	310	1.55985e+07
555	482	471	477	5.68269e+07
556	458	446	452.5	4.85126e+07
557	485	473	479.5	5.77251e+07
558	508	497	503	6.6635e+07
559	401	390	396	3.2515e+07
560	489	478	484	5.93656e+07
561	777	766	772	2.40908e+08
562	464	453	459	5.06334e+07
563	448	437	443	4.55208e+07
564	473	462	468	5.36706e+07
565	356	345	351	2.26423e+07
566	262	251	257	8.88788e+06
567	188	177	183	3.20887e+06
568	120	109	115	796328
569	130	119	125	1.02265e+06
570	99	88	94	434893
571	33	22	28	11494
572	32	21	27	10306
573	58	47	53	77951.8
574	38	27	33	18816.6
575	58	47	53	77951.8
576	45	34	40	33510.3
577	39	28	34	20579.5
578	84	73	79	258155
579	49	38	44	44602.2
580	77	65	71.5	191389
581	64	53	59	107536
582	91	80	86	333038
583	72	61	67	157479
584	53	42	48	57905.8
585	58	47	53	77951.8
586	371	359	365.5	2.55659e+07
587	809	798	804	2.72124e+08
588	459	448	454	4.89966e+07
589	164	153	159	2.1047e+06
590	59	48	54	82448
591	66	55	61	118847
592	71	60	66	150533
593	86	75	81	278262
594	65	54	60	113097
595	50	39	45	47712.9
596	77	66	72	195432
597	49	38	44	44602.2
598	58	47	53	77951.8
599	56	45	51	69455.9
600	45	34	40	33510.3
601	63	52	58	102160
602	254	243	249	8.08345e+06
603	294	283	289	1.26384e+07
604	309	298	304	1.47102e+07
605	58	47	53	77951.8
606	51	40	46	50965
607	110	99	105	606131
608	118	107	113	755499
609	130	119	125	1.02265e+06
610	91	79	85.5	327263
611	39	28	34	20579.5
612	32	21	27	10306
613	40	29	35	22449.3
614	39	28	34	20579.5
615	45	34	40	33510.3
616	45	34	40	33510.3
617	36	24	30.5	14855.9
618	56	45	51	69455.9
619	574	563	569	9.64574e+07
620	435	424	430	4.16298e+07
621	519	508	514	7.1103e+07
622	563	551	557.5	9.07263e+07
623	476	465	471	5.47093e+07
624	400	389	395	3.22693e+07
625	349	338	344	2.13144e+07
626	781	770	776	2.44672e+08
627	674	663	669	1.56775e+08
628	580	569	575	9.9541e+07
629	514	503	509	6.90481e+07
630	338	327	333	1.93344e+07
631	574	563	569	9.64574e+07
632	361	350	356	2.36237e+07
633	330	319	325	1.79742e+07
634	828	817	823	2.91876e+08
635	415	404	410	3.6087e+07
636	755	744	750	2.20893e+08
637	426	415	421	3.90701e+07
638	341	330	336	1.98617e+07
639	263	252	258	8.99203e+06
640	343	331	337.5	2.01289e+07
641	309	298	304	1.47102e+07
642	476	465	471	5.47093e+07
643	452	441	447	4.6765e+07
644	479	468	474	5.57614e+07
645	503	491	497.5	6.4473e+07
646	395	384	390	3.10594e+07
647	483	472	478	5.7185e+07
648	771	760	766	2.35334e+08
649	458	447	453	4.86736e+07
650	442	431	437	4.36961e+07
651	467	456	462	5.16327e+07
652	350	339	345	2.15009e+07
653	256	245	251	8.2798e+06
654	182	171	177	2.90348e+06
655	114	103	109	678076
656	124	113	119	882347
657	93	82	88	356818
658	27	16	22	5575.28
659	26	15	21	4849.05
660	52	41	47	54361.6
661	32	21	27	10306
662	52	41	47	54361.6
663	39	28	34	20579.5
664	33	22	28	11494
665	78	67	73	203689
666	43	32	38	28730.9
667	71	60	66	150533
668	58	47	53	77951.8
669	85	74	80	268083
670	66	55	61	118847
671	47	36	42	38792.4
672	52	41	47	54361.6
673	365	354	360	2.4429e+07
674	803	792	798	2.66077e+08
675	453	442	448	4.70796e+07
676	158	147	153	1.87531e+06
677	53	42	48	57905.8
678	60	49	55	87113.7
679	65	54	60	113097
680	80	69	75	220893
681	59	48	54	82448
682	44	33	39	31059.4
683	71	60	66	150533
684	43	32	38	28730.9
685	52	41	47	54361.6
686	50	39	45	47712.9
687	39	28	34	20579.5
688	57	46	52	73622.2
689	248	237	243	7.51307e+06
690	288	277	283	1.18675e+07
691	303	292	298	1.38563e+07
692	52	41	47	54361.6
693	45	34	40	33510.3
694	104	93	99	508047
695	112	101	107	641431
696	124	113	119	882347
697	85	74	80	268083
698	33	22	28	11494
699	26	15	21	4849.05
700	34	23	29	12770.1
701	33	22	28	11494
702	39	28	34	20579.5
703	40	28	34.5	21500.9
704	30	19	25	8181.23
705	50	39	45	47712.9
706	586	575	581	1.0269e+08
707	448	437	443	4.55208e+07
708	532	521	527	7.66356e+07
709	575	564	570	9.69668e+07
710	488	477	483	5.89984e+07
711	413	402	408	3.55614e+07
712	362	350	356.5	2.37234e+07
713	794	783	789	2.57176e+08
714	686	675	681	1.65364e+08
715	592	581	587	1.05904e+08
716	526	515	521	7.40477e+07
717	351	340	346	2.16884e+07
718	587	576	582	1.03221e+08
719	373	362	368	2.60941e+07
720	342	331	337	2.00396e+07
721	841	830	836	3.05927e+08
722	428	417	423	3.96296e+07
723	767	756	762	2.31667e+08
724	439	427	433.5	4.26546e+07
725	354	343	349	2.22574e+07
726	275	264	270	1.0306e+07
727	355	344	350	2.24493e+07
728	322	311	317	1.66792e+07
729	489	478	484	5.93656e+07
730	464	453	459	5.06334e+07
731	491	480	486	6.01046e+07
732	515	504	510	6.94559e+07
733	408	396	402.5	3.41426e+07
734	496	485	491	6.19788e+07
735	784	773	779	2.4752e+08
736	471	460	466	5.29854e+07
737	454	443	449	4.73956e+07
738	480	469	475	5.61151e+07
739	363	352	358	2.40241e+07
740	269	258	264	9.63408e+06
741	195	184	190	3.59136e+06
742	126	115	121	927587
743	136	125	131	1.1771e+06
744	106	95	101	539464
745	39	28	34	20579.5
746	38	27	33	18816.6
747	65	54	60	113097
748	45	34	40	33510.3
749	64	53	59	107536
750	51	40	46	50965
751	46	35	41	36087
752	91	80	86	333038
753	56	45	51	69455.9
754	83	72	78	248475
755	71	60	66	150533
756	97	86	92	407720
757	79	68	74	212175
758	60	49	55	87113.7
759	64	53	59	107536
760	377	366	372	2.69543e+07
761	816	805	811	2.79294e+08
762	466	455	461	5.12981e+07
763	171	160	166	2.3951e+06
764	66	55	61	118847
765	72	61	67	157479
766	78	67	73	203689
767	93	82	88	356818
768	71	60	66	150533
769	57	46	52	73622.2
770	84	73	79	258155
771	56	45	51	69455.9
772	65	54	60	113097
773	62	51	57	96966.8
774	51	40	46	50965
775	70	59	65	143793
776	261	250	256	8.78453e+06
777	301	290	296	1.35792e+07
778	315	304	310	1.55985e+07
779	65	54	60	113097
780	58	47	53	77951.8
781	117	106	112	735619
782	125	114	120	904779
783	136	125	131	1.1771e+06
784	97	86	92	407720
785	46	35	41	36087
786	38	27	33	18816.6
787	46	35	41	36087
788	46	35	41	36087
789	52	41	47	54361.6
790	52	41	47	54361.6
791	42	31	37	26521.8
792	62	51	57	96966.8
793	528	516	522	7.44749e+07
794	571	559	565	9.44374e+07
795	485	473	479	5.75447e+07
796	409	397	403	3.427e+07
797	358	346	352	2.28363e+07
798	790	778	784	2.52317e+08
799	683	671	677	1.62467e+08
800	589	577	583	1.03754e+08
801	523	511	517	7.23553e+07
802	347	335	341	2.07616e+07
803	583	571	577	1.00583e+08
804	370	358	364	2.52524e+07
805	339	327	333	1.93344e+07
806	837	825	831	3.0047e+08
807	424	412	418	3.82408e+07
808	764	752	758	2.28037e+08
809	435	423	429	4.134e+07
810	350	338	344	2.13144e+07
811	272	260	266	9.8547e+06
812	351	339	345	2.15009e+07
813	318	306	312	1.59024e+07
814	485	473	479	5.75447e+07
815	461	448	454.5	4.91587e+07
816	488	475	481.5	5.84504e+07
817	511	499	505	6.7433e+07
818	404	392	398	3.30102e+07
819	492	480	486	6.01046e+07
820	780	768	774	2.42785e+08
821	467	455	461	5.12981e+07
822	451	439	445	4.61401e+07
823	476	464	470	5.43616e+07
824	359	347	353	2.30315e+07
825	265	253	259	9.09699e+06
826	191	179	185	3.31523e+06
827	123	111	117	838603
828	133	121	127	1.07253e+06
829	102	90	96	463247
830	36	24	30	14137.2
831	35	23	29	12770.1
832	61	49	55	87113.7
833	41	29	35	22449.3
834	61	49	55	87113.7
835	48	36	42	38792.4
836	42	30	36	24429
837	87	75	81	278262
838	52	40	46	50965
839	80	67	73.5	207903
840	67	55	61	118847
841	94	82	88	356818
842	75	63	69	172007
843	56	44	50	65449.8
844	61	49	55	87113.7
845	374	361	367.5	2.59879e+07
846	812	800	806	2.7416e+08
847	462	450	456	4.9647e+07
848	167	155	161	2.18512e+06
849	62	50	56	91952.3
850	69	57	63	130924
851	74	62	68	164636
852	89	77	83	299387
853	68	56	62	124788
854	53	41	47	54361.6
855	80	68	74	212175
856	52	40	46	50965
857	61	49	55	87113.7
858	59	47	53	77951.8
859	48	36	42	38792.4
860	66	54	60	113097
861	257	245	251	8.2798e+06
862	297	285	291	1.29026e+07
863	312	300	306	1.50025e+07
864	61	49	55	87113.7
865	54	42	48	57905.8
866	113	101	107	641431
867	121	109	115	796328
868	133	121	127	1.07253e+06
869	94	81	87.5	350770
870	42	30	36	24429
871	35	23	29	12770.1
872	43	31	37	26521.8
873	42	30	36	24429
874	48	36	42	38792.4
875	48	36	42	38792.4
876	39	26	32.5	17974.2
877	59	47	53	77951.8
878	577	565	571	9.74781e+07
879	438	426	432	4.22134e+07
880	522	510	516	7.19362e+07
881	566	553	559.5	9.17062e+07
882	479	467	473	5.54092e+07
883	403	391	397	3.2762e+07
884	352	340	346	2.16884e+07
885	784	772	778	2.46568e+08
886	677	665	671	1.58185e+08
887	583	571	577	1.00583e+08
888	517	505	511	6.98653e+07
889	341	329	335	1.96849e+07
890	577	565	571	9.74781e+07
891	364	352	358	2.40241e+07
892	333	321	327	1.8308e+07
893	831	819	825	2.94009e+08
894	418	406	412	3.66176e+07
895	758	746	752	2.22665e+08
896	429	417	423	3.96296e+07
897	344	332	338	2.02185e+07
898	266	254	260	9.20277e+06
899	346	333	339.5	2.04889e+07
900	312	300	306	1.50025e+07
901	479	467	473	5.54092e+07
902	455	443	449	4.73956e+07
903	482	470	476	5.64702e+07
904	506	493	499.5	6.52537e+07
905	398	386	392	3.15396e+07
906	486	474	480	5.79058e+07
907	774	762	768	2.37182e+08
908	461	449	455	4.93211e+07
909	445	433	439	4.42988e+07
910	470	458	464	5.23061e+07
911	353	341	347	2.1877e+07
912	259	247	253	8.4793e+06
913	185	173	179	3.00302e+06
914	117	105	111	716090
915	127	115	121	927587
916	96	84	90	381704
917	30	18	24	7238.23
918	29	17	23	6370.63
919	55	43	49	61600.9
920	35	23	29	12770.1
921	55	43	49	61600.9
922	42	30	36	24429
923	36	24	30	14137.2
924	81	69	75	220893
925	46	34	40	33510.3
926	74	62	68	164636
927	61	49	55	87113.7
928	88	76	82	288696
929	69	57	63	130924
930	50	38	44	44602.2
931	55	43	49	61600.9
932	368	356	362	2.48384e+07
933	806	794	800	2.68083e+08
934	456	444	450	4.77129e+07
935	161	149	155	1.94982e+06
936	56	44	50	65449.8
937	63	51	57	96966.8
938	68	56	62	124788
939	83	71	77	239040
940	62	50	56	91952.3
941	47	35	41	36087
942	74	62	68	164636
943	46	34	40	33510.3
944	55	43	49	61600.9
945	53	41	47	54361.6
946	42	30	36	24429
947	60	48	54	82448
948	251	239	245	7.70011e+06
949	291	279	285	1.21209e+07
950	306	294	300	1.41372e+07
951	55	43	49	61600.9
952	48	36	42	38792.4
953	107	95	101	539464
954	115	103	109	678076
955	127	115	121	927587
956	88	76	82	288696
957	36	24	30	14137.2
958	29	17	23	6370.63
959	37	25	31	15598.5
960	36	24	30	14137.2
961	42	30	36	24429
962	43	30	36.5	25461.1
963	33	21	27	10306
964	53	41	47	54361.6
965	589	577	583	1.03754e+08
966	451	439	445	4.61401e+07
967	535	523	529	7.75114e+07
968	578	566	572	9.79911e+07
969	491	479	485	5.97343e+07
970	416	404	410	3.6087e+07
971	365	352	358.5	2.41249e+07
972	797	785	791	2.59136e+08
973	689	677	683	1.66825e+08
974	595	583	589	1.0699e+08
975	529	517	523	7.49038e+07
976	354	342	348	2.20666e+07
977	590	578	584	1.04289e+08
978	376	364	370	2.65218e+07
979	345	333	339	2.03985e+07
980	844	832	838	3.08128e+08
981	431	419	425	4.01944e+07
982	770	758	764	2.33496e+08
983	442	429	435.5	4.32477e+07
984	357	345	351	2.26423e+07
985	278	266	272	1.05367e+07
986	358	346	352	2.28363e+07
987	325	313	319	1.69969e+07
988	492	480	486	6.01046e+07
989	467	455	461	5.12981e+07
990	494	482	488	6.08496e+07
991	518	506	512	7.02762e+07
992	411	398	404.5	3.46541e+07
993	499	487	493	6.27393e+07
994	787	775	781	2.49432e+08
995	474	462	468	5.36706e+07
996	457	445	451	4.80317e+07
997	483	471	477	5.68269e+07
998	366	354	360	2.4429e+07
999	272	260	266	9.8547e+06
1000	198	186	192	3.70597e+06
1001	129	117	123	974348
1002	139	127	133	1.23184e+06
1003	109	97	103	572151
1004	42	30	36	24429
1005	41	29	35	22449.3
1006	68	56	62	124788
1007	48	36	42	38792.4
1008	67	55	61	118847
1009	54	42	48	57905.8
1010	49	37	43	41629.8
1011	94	82	88	356818
1012	59	47	53	77951.8
1013	86	74	80	268083
1014	74	62	68	164636
1015	100	88	94	434893
1016	82	70	76	229847
1017	63	51	57	96966.8
1018	67	55	61	118847
1019	380	368	374	2.73913e+07
1020	819	807	813	2.81365e+08
1021	469	457	463	5.19687e+07
1022	174	162	168	2.48271e+06
1023	69	57	63	130924
1024	75	63	69	172007
1025	81	69	75	220893
1026	96	84	90	381704
1027	74	62	68	164636
1028	60	48	54	82448
1029	87	75	81	278262
1030	59	47	53	77951.8
1031	68	56	62	124788
1032	65	53	59	107536
1033	54	42	48	57905.8
1034	73	61	67	157479
1035	264	252	258	8.99203e+06
1036	304	292	298	1.38563e+07
1037	318	306	312	1.59024e+07
1038	68	56	62	124788
1039	61	49	55	87113.7
1040	120	108	114	775735
1041	128	116	122	950776
1042	139	127	133	1.23184e+06
1043	100	88	94	434893
1044	49	37	43	41629.8
1045	41	29	35	22449.3
1046	49	37	43	41629.8
1047	49	37	43	41629.8
1048	55	43	49	61600.9
1049	55	43	49	61600.9
1050	45	33	39	31059.4
1051	65	53	59	107536
Average	224.443	214.514	219.727	2.62542e+07

## Sheet: TKS-S
RP No.	length(nm)	width(nm)	Average diameter(nm)	RP volume(nm)3
1	100	100	100	523333
3	110	100	100	523333
2	110	110	110	696557
4	120	120	120	904320
5	120	130	130	1.14976e+06
6	130	130	130	1.14976e+06
7	130	130	130	1.14976e+06
8	140	130	130	1.14976e+06
9	140	140	140	1.43603e+06
10	140	140	140	1.43603e+06
11	160	160	160	2.14357e+06
12	170	170	170	2.57114e+06
13	170	170	170	2.57114e+06
14	170	170	170	2.57114e+06
15	180	180	180	3052080
16	180	180	180	3052080
17	190	190	190	3.58954e+06
18	190	190	190	3.58954e+06
19	190	190	190	3.58954e+06
20	190	190	190	3.58954e+06
21	190	190	190	3.58954e+06
22	200	200	200	4.18667e+06
23	200	200	200	4.18667e+06
24	200	200	200	4.18667e+06
25	200	200	200	4.18667e+06
26	200	200	200	4.18667e+06
27	210	210	210	4846590
28	210	210	210	4846590
29	210	210	210	4846590
30	210	210	210	4846590
31	210	210	210	4846590
32	210	210	210	4846590
33	210	210	210	4846590
34	210	210	210	4846590
35	210	210	210	4846590
36	220	220	220	5.57245e+06
37	220	220	220	5.57245e+06
38	220	220	220	5.57245e+06
39	220	220	220	5.57245e+06
40	230	230	230	6.3674e+06
41	230	230	230	6.3674e+06
42	230	230	230	6.3674e+06
43	230	230	230	6.3674e+06
44	230	230	230	6.3674e+06
45	230	240	240	7234560
46	240	250	250	8.17708e+06
47	240	250	250	8.17708e+06
48	250	260	260	9.19811e+06
49	250	260	260	9.19811e+06
50	250	260	260	9.19811e+06
51	250	260	260	9.19811e+06
52	260	270	270	10300770
53	260	270	270	10300770
54	260	270	270	10300770
55	260	270	270	10300770
56	270	280	280	1.14882e+07
57	270	280	280	1.14882e+07
58	270	280	280	1.14882e+07
59	270	280	280	1.14882e+07
60	270	300	300	14130000
61	270	300	300	14130000
62	280	310	310	1.55906e+07
63	280	310	310	1.55906e+07
64	280	310	310	1.55906e+07
65	280	310	310	1.55906e+07
66	290	320	320	1.71486e+07
67	290	320	320	1.71486e+07
68	290	320	320	1.71486e+07
69	290	320	320	1.71486e+07
70	290	320	320	1.71486e+07
71	300	330	330	18807030
72	300	330	330	18807030
73	300	330	330	18807030
74	300	330	330	18807030
75	300	330	330	18807030
102	360	330	330	18807030
103	360	330	330	18807030
104	360	330	330	18807030
105	360	330	330	18807030
106	360	330	330	18807030
306	360	330	330	18807030
307	360	330	330	18807030
308	360	330	330	18807030
309	360	330	330	18807030
310	360	330	330	18807030
107	370	340	340	2.05691e+07
108	370	340	340	2.05691e+07
109	370	340	340	2.05691e+07
110	370	340	340	2.05691e+07
111	370	340	340	2.05691e+07
112	370	340	340	2.05691e+07
311	370	340	340	2.05691e+07
312	370	340	340	2.05691e+07
313	370	340	340	2.05691e+07
314	370	340	340	2.05691e+07
315	370	340	340	2.05691e+07
316	370	340	340	2.05691e+07
77	300	350	350	2.24379e+07
78	300	350	350	2.24379e+07
79	300	350	350	2.24379e+07
80	300	350	350	2.24379e+07
113	380	350	350	2.24379e+07
114	380	350	350	2.24379e+07
115	380	350	350	2.24379e+07
116	380	350	350	2.24379e+07
117	380	350	350	2.24379e+07
118	380	350	350	2.24379e+07
119	380	350	350	2.24379e+07
120	380	350	350	2.24379e+07
317	380	350	350	2.24379e+07
318	380	350	350	2.24379e+07
319	380	350	350	2.24379e+07
320	380	350	350	2.24379e+07
321	380	350	350	2.24379e+07
322	380	350	350	2.24379e+07
323	380	350	350	2.24379e+07
324	380	350	350	2.24379e+07
76	300	360	360	24416640
81	310	360	360	24416640
82	310	360	360	24416640
83	310	360	360	24416640
84	310	360	360	24416640
87	330	360	360	24416640
88	330	360	360	24416640
89	330	360	360	24416640
90	330	360	360	24416640
91	330	360	360	24416640
92	330	360	360	24416640
93	330	360	360	24416640
94	330	360	360	24416640
121	390	360	360	24416640
122	390	360	360	24416640
123	390	360	360	24416640
124	390	360	360	24416640
125	390	360	360	24416640
285	310	360	360	24416640
286	310	360	360	24416640
287	310	360	360	24416640
288	310	360	360	24416640
291	330	360	360	24416640
292	330	360	360	24416640
293	330	360	360	24416640
294	330	360	360	24416640
295	330	360	360	24416640
296	330	360	360	24416640
297	330	360	360	24416640
298	330	360	360	24416640
325	390	360	360	24416640
326	390	360	360	24416640
327	390	360	360	24416640
328	390	360	360	24416640
329	390	360	360	24416640
85	320	370	370	2.65084e+07
86	320	370	370	2.65084e+07
126	400	370	370	2.65084e+07
127	400	370	370	2.65084e+07
128	400	370	370	2.65084e+07
129	400	370	370	2.65084e+07
130	400	370	370	2.65084e+07
131	400	370	370	2.65084e+07
132	400	370	370	2.65084e+07
133	400	370	370	2.65084e+07
134	400	370	370	2.65084e+07
289	320	370	370	2.65084e+07
290	320	370	370	2.65084e+07
330	400	370	370	2.65084e+07
331	400	370	370	2.65084e+07
332	400	370	370	2.65084e+07
333	400	370	370	2.65084e+07
334	400	370	370	2.65084e+07
335	400	370	370	2.65084e+07
336	400	370	370	2.65084e+07
337	400	370	370	2.65084e+07
338	400	370	370	2.65084e+07
95	350	380	380	2.87163e+07
96	350	380	380	2.87163e+07
97	350	380	380	2.87163e+07
98	350	380	380	2.87163e+07
99	350	380	380	2.87163e+07
135	400	380	380	2.87163e+07
299	350	380	380	2.87163e+07
300	350	380	380	2.87163e+07
301	350	380	380	2.87163e+07
302	350	380	380	2.87163e+07
303	350	380	380	2.87163e+07
339	400	380	380	2.87163e+07
136	410	390	390	31043610
137	410	390	390	31043610
138	410	390	390	31043610
139	410	390	390	31043610
140	410	390	390	31043610
141	410	390	390	31043610
142	410	390	390	31043610
143	410	390	390	31043610
144	410	390	390	31043610
340	410	390	390	31043610
341	410	390	390	31043610
342	410	390	390	31043610
343	410	390	390	31043610
344	410	390	390	31043610
345	410	390	390	31043610
346	410	390	390	31043610
347	410	390	390	31043610
348	410	390	390	31043610
100	360	390	390	31043610
101	360	390	390	31043610
304	360	390	390	31043610
305	360	390	390	31043610
145	420	400	400	3.34933e+07
146	420	400	400	3.34933e+07
147	420	400	400	3.34933e+07
148	420	400	400	3.34933e+07
149	420	400	400	3.34933e+07
150	420	400	400	3.34933e+07
151	420	400	400	3.34933e+07
349	420	400	400	3.34933e+07
350	420	400	400	3.34933e+07
351	420	400	400	3.34933e+07
352	420	400	400	3.34933e+07
353	420	400	400	3.34933e+07
354	420	400	400	3.34933e+07
355	420	400	400	3.34933e+07
152	430	410	410	3.60687e+07
153	430	410	410	3.60687e+07
154	430	410	410	3.60687e+07
155	430	410	410	3.60687e+07
356	430	410	410	3.60687e+07
357	430	410	410	3.60687e+07
358	430	410	410	3.60687e+07
359	430	410	410	3.60687e+07
156	440	420	420	38772720
157	440	420	420	38772720
158	440	420	420	38772720
159	440	420	420	38772720
160	440	420	420	38772720
161	440	420	420	38772720
162	440	420	420	38772720
360	440	420	420	38772720
361	440	420	420	38772720
362	440	420	420	38772720
363	440	420	420	38772720
364	440	420	420	38772720
365	440	420	420	38772720
366	440	420	420	38772720
163	450	430	430	4.16087e+07
164	450	430	430	4.16087e+07
367	450	430	430	4.16087e+07
368	450	430	430	4.16087e+07
165	460	430	430	4.16087e+07
369	460	430	430	4.16087e+07
166	470	460	460	5.09392e+07
167	470	460	460	5.09392e+07
168	470	460	460	5.09392e+07
169	470	460	460	5.09392e+07
370	470	460	460	5.09392e+07
371	470	460	460	5.09392e+07
372	470	460	460	5.09392e+07
373	470	460	460	5.09392e+07
170	480	470	470	5.4334e+07
171	480	470	470	5.4334e+07
374	480	470	470	5.4334e+07
375	480	470	470	5.4334e+07
172	490	480	480	57876480
173	490	480	480	57876480
174	490	480	480	57876480
376	490	480	480	57876480
377	490	480	480	57876480
378	490	480	480	57876480
175	500	490	490	6.15696e+07
176	500	490	490	6.15696e+07
177	500	490	490	6.15696e+07
178	500	490	490	6.15696e+07
179	500	490	490	6.15696e+07
180	500	490	490	6.15696e+07
181	500	490	490	6.15696e+07
379	500	490	490	6.15696e+07
380	500	490	490	6.15696e+07
381	500	490	490	6.15696e+07
382	500	490	490	6.15696e+07
383	500	490	490	6.15696e+07
384	500	490	490	6.15696e+07
385	500	490	490	6.15696e+07
182	510	500	500	6.54167e+07
183	510	500	500	6.54167e+07
386	510	500	500	6.54167e+07
387	510	500	500	6.54167e+07
184	530	520	520	7.35849e+07
185	530	520	520	7.35849e+07
186	530	520	520	7.35849e+07
388	530	520	520	7.35849e+07
389	530	520	520	7.35849e+07
390	530	520	520	7.35849e+07
195	570	530	530	7.79123e+07
196	570	530	530	7.79123e+07
399	570	530	530	7.79123e+07
400	570	530	530	7.79123e+07
187	540	530	530	7.79123e+07
188	540	530	530	7.79123e+07
189	540	530	530	7.79123e+07
190	540	530	530	7.79123e+07
391	540	530	530	7.79123e+07
392	540	530	530	7.79123e+07
393	540	530	530	7.79123e+07
394	540	530	530	7.79123e+07
197	580	540	540	82406160
198	580	540	540	82406160
401	580	540	540	82406160
402	580	540	540	82406160
191	550	540	540	82406160
192	550	540	540	82406160
395	550	540	540	82406160
396	550	540	540	82406160
199	590	550	550	8.70696e+07
200	590	550	550	8.70696e+07
201	590	550	550	8.70696e+07
403	590	550	550	8.70696e+07
404	590	550	550	8.70696e+07
405	590	550	550	8.70696e+07
193	560	550	550	8.70696e+07
397	560	550	550	8.70696e+07
194	570	560	560	9.19057e+07
202	600	560	560	9.19057e+07
203	600	560	560	9.19057e+07
398	570	560	560	9.19057e+07
406	600	560	560	9.19057e+07
407	600	560	560	9.19057e+07
204	620	610	610	1.18787e+08
408	620	610	610	1.18787e+08
205	630	670	670	1.57399e+08
206	630	670	670	1.57399e+08
207	630	670	670	1.57399e+08
208	630	670	670	1.57399e+08
209	630	670	670	1.57399e+08
210	630	670	670	1.57399e+08
211	630	670	670	1.57399e+08
409	630	670	670	1.57399e+08
410	630	670	670	1.57399e+08
411	630	670	670	1.57399e+08
412	630	670	670	1.57399e+08
413	630	670	670	1.57399e+08
414	630	670	670	1.57399e+08
415	630	670	670	1.57399e+08
212	640	680	680	1.64553e+08
213	640	680	680	1.64553e+08
416	640	680	680	1.64553e+08
417	640	680	680	1.64553e+08
214	650	690	690	171919710
418	650	690	690	171919710
215	660	700	700	1.79503e+08
419	660	700	700	1.79503e+08
216	670	710	710	1.87307e+08
220	680	710	710	1.87307e+08
420	670	710	710	1.87307e+08
424	680	710	710	1.87307e+08
221	690	720	720	195333120
425	690	720	720	195333120
217	680	720	720	195333120
218	680	720	720	195333120
219	680	720	720	195333120
421	680	720	720	195333120
422	680	720	720	195333120
423	680	720	720	195333120
222	700	730	730	2.03586e+08
223	700	730	730	2.03586e+08
224	700	730	730	2.03586e+08
426	700	730	730	2.03586e+08
427	700	730	730	2.03586e+08
428	700	730	730	2.03586e+08
225	710	740	740	2.12067e+08
429	710	740	740	2.12067e+08
226	720	750	750	220781250
430	720	750	750	220781250
227	730	760	760	2.29731e+08
431	730	760	760	2.29731e+08
228	740	770	770	2.38919e+08
432	740	770	770	2.38919e+08
229	750	780	780	248348880
433	750	780	780	248348880
230	760	790	790	2.58024e+08
434	760	790	790	2.58024e+08
231	780	810	810	278120790
435	780	810	810	278120790
232	810	840	840	310181760
233	810	840	840	310181760
234	810	840	840	310181760
436	810	840	840	310181760
437	810	840	840	310181760
438	810	840	840	310181760
235	820	850	850	3.21392e+08
236	820	850	850	3.21392e+08
439	820	850	850	3.21392e+08
440	820	850	850	3.21392e+08
237	830	860	860	3.32869e+08
238	830	860	860	3.32869e+08
441	830	860	860	3.32869e+08
442	830	860	860	3.32869e+08
239	840	870	870	344616570
443	840	870	870	344616570
240	880	910	910	3.94369e+08
444	880	910	910	3.94369e+08
241	890	920	920	4.07513e+08
445	890	920	920	4.07513e+08
242	920	950	950	4.48693e+08
446	920	950	950	4.48693e+08
243	930	960	960	463011840
447	930	960	960	463011840
244	950	980	980	4.92557e+08
245	950	980	980	4.92557e+08
448	950	980	980	4.92557e+08
449	950	980	980	4.92557e+08
246	960	990	990	507789810
450	960	990	990	507789810
247	970	1000	1000	5.23333e+08
451	970	1000	1000	5.23333e+08
248	980	1010	1010	5.39191e+08
452	980	1010	1010	5.39191e+08
249	1000	1030	1030	5.7186e+08
251	1020	1030	1030	5.7186e+08
252	1020	1030	1030	5.7186e+08
453	1000	1030	1030	5.7186e+08
455	1020	1030	1030	5.7186e+08
456	1020	1030	1030	5.7186e+08
250	1010	1040	1040	5.88679e+08
454	1010	1040	1040	5.88679e+08
253	1050	1060	1060	6.23298e+08
254	1050	1060	1060	6.23298e+08
457	1050	1060	1060	6.23298e+08
458	1050	1060	1060	6.23298e+08
255	1060	1070	1070	6.41106e+08
256	1060	1070	1070	6.41106e+08
257	1060	1070	1070	6.41106e+08
459	1060	1070	1070	6.41106e+08
460	1060	1070	1070	6.41106e+08
461	1060	1070	1070	6.41106e+08
258	1070	1080	1080	659249280
462	1070	1080	1080	659249280
259	1100	1110	1110	715726890
260	1100	1110	1110	715726890
463	1100	1110	1110	715726890
464	1100	1110	1110	715726890
261	1110	1120	1120	7.35246e+08
465	1110	1120	1120	7.35246e+08
262	1150	1160	1160	8.16869e+08
263	1150	1160	1160	8.16869e+08
264	1150	1160	1160	8.16869e+08
466	1150	1160	1160	8.16869e+08
467	1150	1160	1160	8.16869e+08
468	1150	1160	1160	8.16869e+08
265	1170	1180	1180	8.59853e+08
469	1170	1180	1180	8.59853e+08
266	1180	1190	1190	8.819e+08
267	1180	1190	1190	8.819e+08
470	1180	1190	1190	8.819e+08
471	1180	1190	1190	8.819e+08
268	1190	1200	1200	904320000
472	1190	1200	1200	904320000
269	1210	1220	1220	9.50294e+08
270	1210	1220	1220	9.50294e+08
271	1210	1220	1220	9.50294e+08
272	1210	1220	1220	9.50294e+08
473	1210	1220	1220	9.50294e+08
474	1210	1220	1220	9.50294e+08
475	1210	1220	1220	9.50294e+08
476	1210	1220	1220	9.50294e+08
273	1220	1230	1230	973853730
274	1220	1230	1230	973853730
275	1220	1230	1230	973853730
477	1220	1230	1230	973853730
478	1220	1230	1230	973853730
479	1220	1230	1230	973853730
276	1250	1260	1260	1046863440
480	1250	1260	1260	1046863440
277	1260	1270	1270	1.07199e+09
481	1260	1270	1270	1.07199e+09
278	1300	1310	1310	1.1765e+09
482	1300	1310	1310	1.1765e+09
279	1340	1350	1350	1287596250
483	1340	1350	1350	1287596250
280	1350	1360	1360	1.31642e+09
281	1350	1360	1360	1.31642e+09
484	1350	1360	1360	1.31642e+09
485	1350	1360	1360	1.31642e+09
282	1360	1370	1370	1.34567e+09
486	1360	1370	1370	1.34567e+09
283	1370	1380	1380	1375357680
487	1370	1380	1380	1375357680
284	1380	1390	1390	1.40547e+09
488	1380	1390	1390	1.40547e+09
489	1390	1440	1440	1562664960
490	1410	1460	1460	1.62868e+09
491	1410	1460	1460	1.62868e+09
492	1420	1470	1470	1662380370
493	1500	1550	1550	1.94883e+09
494	1510	1560	1560	1986791040
495	1520	1570	1570	2.02524e+09
496	1520	1570	1570	2.02524e+09
497	1520	1570	1570	2.02524e+09
498	1600	1650	1650	2350878750
499	1600	1650	1650	2350878750
500	1600	1650	1650	2350878750
501	1610	1660	1660	2.39388e+09
502	1630	1680	1680	2481454080
503	1630	1680	1680	2481454080
504	1680	1730	1730	2.70967e+09
505	1780	1830	1830	3207241530
506	1810	1860	1860	3367574640
507	1820	1860	1860	3367574640
508	1880	1920	1920	3704094720
509	1950	1990	1990	4.12418e+09
510	1980	2020	2020	4.31353e+09
511	2090	2130	2130	5057282430
512	2090	2130	2130	5057282430
513	2100	2140	2140	5.12885e+09
514	2140	2180	2180	5.42185e+09
515	2180	2220	2220	5725815120
516	2230	2270	2270	6.12147e+09
517	2230	2290	2290	6.2847e+09
518	2290	2320	2320	6.53495e+09
519	2340	2370	2370	6966641070
520	2380	2410	2410	7.32537e+09
521	2380	2410	2410	7.32537e+09
522	2420	2450	2450	7.69621e+09
523	2490	2520	2520	8374907520
524	2540	2570	2570	8.88337e+09
525	2570	2600	2600	9.19811e+09
526	2610	2640	2640	9629199360
527	2620	2650	2650	9.73904e+09
528	2630	2650	2650	9.73904e+09
529	2680	2700	2700	10300770000
530	2690	2710	2710	1.04156e+10
531	2790	2810	2810	1.16117e+10
532	2870	2890	2890	1.2632e+10
533	2980	3000	3000	14130000000
534	3020	3040	3040	1.47028e+10
535	3090	3110	3110	1.5742e+10
536	3270	3290	3290	1.86366e+10
537	3300	3320	3320	1.91511e+10
538	3320	3340	3340	1.94992e+10
539	3340	3360	3360	19851632640
540	3520	3530	3530	2.30199e+10
541	3520	3530	3530	2.30199e+10
542	3580	3590	3590	2.42137e+10
543	3610	3620	3620	2.48258e+10
544	3630	3640	3640	2.52396e+10
545	3740	3750	3750	27597656250
546	3780	3790	3790	2.84902e+10
547	3830	3880	3880	3.05685e+10
548	3850	3900	3900	31043610000
549	3870	3920	3920	3.15237e+10
550	3920	3970	3970	3.27454e+10
551	4020	4070	4070	3.52827e+10
552	4100	4150	4150	3.74044e+10
553	4180	4230	4230	39609512730
554	4250	4300	4300	4.16087e+10
555	4620	4670	4670	5.33002e+10
556	4690	4740	4740	55733128560
557	5010	5060	5060	6.78e+10
Average	825.224	832.549	832.549	1.94895e+09

## Sheet: TKS-K
RP No.	length(nm)	width(nm)	Average diameter(nm)	RP volume(nm)3
1	52	38	45	47712.9
2	116	102	109	678076
3	92	78	85	321555
4	66	51	58.5	104825
5	121	107	114	775735
6	177	163	170	2.57244e+06
7	127	113	120	904779
8	240	226	233	6.62318e+06
9	410	396	403	3.427e+07
10	217	203	210	4.84905e+06
11	179	165	172	2.66431e+06
12	106	92	99	508047
13	174	160	167	2.43864e+06
14	284	269	276.5	1.10684e+07
15	194	179	186.5	3.39653e+06
16	220	206	213	5.05985e+06
17	72	58	65	143793
18	132	118	125	1.02265e+06
19	163	148	155.5	1.96875e+06
20	248	233	240.5	7.28356e+06
21	137	123	130	1.15035e+06
22	139	125	132	1.20426e+06
23	124	110	117	838603
24	251	237	244	7.60621e+06
25	298	284	291	1.29026e+07
26	143	128	135.5	1.30262e+06
27	130	115	122.5	962514
28	127	113	120	904779
29	79	65	72	195432
30	186	172	179	3.00302e+06
31	1234	1219	1226.5	9.66054e+08
32	114	100	107	641431
33	100	86	93	421160
34	88	73	80.5	273141
35	59	45	52	73622.2
36	130	115	122.5	962514
37	224	210	217	5.3503e+06
38	231	216	223.5	5.84563e+06
39	232	217	224.5	5.92444e+06
40	304	290	297	1.37173e+07
41	218	204	211	4.91865e+06
42	221	207	214	5.13145e+06
43	100	86	93	421160
44	196	182	189	3.53496e+06
45	203	189	196	3.94246e+06
46	115	101	108	659584
47	105	91	98	492807
48	100	86	93	421160
49	119	104	111.5	725810
50	163	149	156	1.9878e+06
51	99	85	92	407720
52	81	67	74	212175
53	350	336	343	2.11291e+07
54	150	136	143	1.53111e+06
55	88	74	81	278262
56	147	133	140	1.43676e+06
57	97	83	90	381704
58	136	121	128.5	1.11098e+06
59	142	128	135	1.28825e+06
60	116	102	109	678076
61	142	128	135	1.28825e+06
62	289	275	282	1.17421e+07
63	215	201	208	4.71182e+06
64	288	273	280.5	1.15557e+07
65	106	92	99	508047
66	144	130	137	1.34636e+06
67	443	429	436	4.33968e+07
68	151	137	144	1.56346e+06
69	196	182	189	3.53496e+06
70	189	174	181.5	3.13061e+06
71	169	155	162	2.22609e+06
72	307	293	300	1.41372e+07
73	221	207	214	5.13145e+06
74	139	125	132	1.20426e+06
75	157	143	150	1.76715e+06
76	106	92	99	508047
77	80	66	73	203689
78	112	98	105	606131
79	145	131	138	1.37606e+06
80	207	193	200	4.18879e+06
81	200	186	193	3.76418e+06
82	192	178	185	3.31523e+06
83	104	90	97	477874
84	109	95	102	555647
85	171	157	164	2.30956e+06
86	202	188	195	3.88242e+06
87	88	74	81	278262
88	62	48	55	87113.7
89	82	68	75	220893
90	163	149	156	1.9878e+06
91	248	234	241	7.32908e+06
92	178	164	171	2.6181e+06
93	203	189	196	3.94246e+06
94	158	144	151	1.80272e+06
95	317	303	310	1.55985e+07
96	318	304	311	1.575e+07
97	191	177	184	3.26176e+06
98	210	195	202.5	4.34784e+06
99	97	83	90	381704
100	214	199	206.5	4.61061e+06
101	53	38	45.5	49321.1
102	198	183	190.5	3.61979e+06
103	109	95	102	555647
104	142	128	135	1.28825e+06
105	196	181	188.5	3.50698e+06
106	163	149	156	1.9878e+06
107	126	111	118.5	871272
108	61	46	53.5	80178.9
109	125	110	117.5	849400
110	100	86	93	421160
111	74	60	67	157479
112	129	115	122	950776
113	185	171	178	2.95297e+06
114	135	121	128	1.09807e+06
115	248	234	241	7.32908e+06
116	418	404	411	3.63516e+07
117	226	211	218.5	5.46202e+06
118	187	173	180	3.05363e+06
119	114	100	107	641431
120	182	168	175	2.80616e+06
121	292	278	285	1.21209e+07
122	202	188	195	3.88242e+06
123	228	214	221	5.65165e+06
124	81	66	73.5	207903
125	141	126	133.5	1.24578e+06
126	171	157	164	2.30956e+06
127	256	242	249	8.08345e+06
128	146	131	138.5	1.39107e+06
129	148	133	140.5	1.4522e+06
130	132	118	125	1.02265e+06
131	259	245	252	8.37916e+06
132	306	292	299	1.39963e+07
133	151	137	144	1.56346e+06
134	138	124	131	1.1771e+06
135	135	121	128	1.09807e+06
136	87	73	80	268083
137	195	180	187.5	3.45146e+06
138	1242	1228	1235	9.86278e+08
139	122	108	115	796328
140	108	94	101	539464
141	96	82	89	369121
142	68	53	60.5	115948
143	138	124	131	1.1771e+06
144	232	218	225	5.96412e+06
145	239	225	232	6.53827e+06
146	240	226	233	6.62318e+06
147	312	298	305	1.48559e+07
148	226	212	219	5.4996e+06
149	229	215	222	5.72872e+06
150	108	94	101	539464
151	205	190	197.5	4.03367e+06
152	212	197	204.5	4.47794e+06
153	123	109	116	817283
154	114	99	106.5	632481
155	109	94	101.5	547516
156	127	113	120	904779
157	171	157	164	2.30956e+06
158	107	93	100	523599
159	89	75	82	288696
160	359	344	351.5	2.27392e+07
161	158	144	151	1.80272e+06
162	96	82	89	369121
163	155	141	148	1.6974e+06
164	105	91	98	492807
165	144	130	137	1.34636e+06
166	151	136	143.5	1.54723e+06
167	125	110	117.5	849400
168	151	136	143.5	1.54723e+06
169	298	283	290.5	1.28362e+07
170	223	209	216	5.27667e+06
171	296	282	289	1.26384e+07
172	114	100	107	641431
173	152	138	145	1.59626e+06
174	451	437	444	4.58298e+07
175	160	145	152.5	1.85698e+06
176	205	190	197.5	4.03367e+06
177	197	183	190	3.59136e+06
178	177	163	170	2.57244e+06
179	315	301	308	1.52986e+07
180	229	215	222	5.72872e+06
181	148	133	140.5	1.4522e+06
182	166	152	159	2.1047e+06
183	114	100	107	641431
184	88	74	81	278262
185	121	106	113.5	765572
186	153	139	146	1.62951e+06
187	215	201	208	4.71182e+06
188	208	194	201	4.25194e+06
189	200	186	193	3.76418e+06
190	112	98	105	606131
191	117	103	110	696910
192	179	165	172	2.66431e+06
193	211	196	203.5	4.41257e+06
194	96	82	89	369121
195	70	56	63	130924
196	90	76	83	299387
197	172	157	164.5	2.33075e+06
198	256	242	249	8.08345e+06
199	186	172	179	3.00302e+06
200	211	197	204	4.44518e+06
201	167	152	159.5	2.12462e+06
202	325	311	318	1.68376e+07
203	326	312	319	1.69969e+07
204	200	185	192.5	3.735e+06
205	218	204	211	4.91865e+06
206	105	91	98	492807
207	222	208	215	5.20372e+06
208	61	47	54	82448
209	206	192	199	4.12627e+06
210	118	103	110.5	706457
211	151	136	143.5	1.54723e+06
212	204	190	197	4.00311e+06
213	172	157	164.5	2.33075e+06
214	134	120	127	1.07253e+06
215	28	13	20.5	4510.87
216	92	77	84.5	315914
217	67	53	60	113097
218	41	27	34	20579.5
219	96	82	89	369121
220	153	138	145.5	1.61283e+06
221	102	88	95	448920
222	215	201	208	4.71182e+06
223	385	371	378	2.82796e+07
224	193	179	186	3.36928e+06
225	154	140	147	1.66322e+06
226	81	67	74	212175
227	149	135	142	1.49921e+06
228	259	245	252	8.37916e+06
229	169	155	162	2.22609e+06
230	195	181	188	3.47914e+06
231	48	33	40.5	34782.7
232	108	93	100.5	531492
233	138	124	131	1.1771e+06
234	223	209	216	5.27667e+06
235	113	98	105.5	614831
236	115	100	107.5	650465
237	99	85	92	407720
238	226	212	219	5.4996e+06
239	273	259	266	9.8547e+06
240	118	104	111	716090
241	105	91	98	492807
242	102	88	95	448920
243	54	40	47	54361.6
244	162	147	154.5	1.93101e+06
245	1209	1195	1202	9.0931e+08
246	89	75	82	288696
247	75	61	68	164636
248	63	49	56	91952.3
249	35	20	27.5	10889.2
250	105	91	98	492807
251	199	185	192	3.70597e+06
252	206	192	199	4.12627e+06
253	207	193	200	4.18879e+06
254	279	265	272	1.05367e+07
255	193	179	186	3.36928e+06
256	196	182	189	3.53496e+06
257	76	61	68.5	168295
258	172	157	164.5	2.33075e+06
259	179	164	171.5	2.64114e+06
260	90	76	83	299387
261	81	66	73.5	207903
262	76	62	69	172007
263	94	80	87	344791
264	138	124	131	1.1771e+06
265	74	60	67	157479
266	56	42	49	61600.9
267	326	311	318.5	1.69171e+07
268	125	111	118	860290
269	63	49	56	91952.3
270	122	108	115	796328
271	72	58	65	143793
272	111	97	104	588977
273	118	103	110.5	706457
274	92	78	85	321555
275	118	103	110.5	706457
276	265	250	257.5	8.93985e+06
277	190	176	183	3.20887e+06
278	263	249	256	8.78453e+06
279	81	67	74	212175
280	120	105	112.5	745515
281	418	404	411	3.63516e+07
282	127	112	119.5	893516
283	172	157	164.5	2.33075e+06
284	164	150	157	2.02627e+06
285	144	130	137	1.34636e+06
286	282	268	275	1.08892e+07
287	196	182	189	3.53496e+06
288	115	100	107.5	650465
289	133	119	126	1.04739e+06
290	81	67	74	212175
291	55	41	48	57905.8
292	88	73	80.5	273141
293	120	106	113	755499
294	182	168	175	2.80616e+06
295	175	161	168	2.48271e+06
296	167	153	160	2.14466e+06
297	79	65	72	195432
298	84	70	77	239040
299	146	132	139	1.40619e+06
300	178	163	170.5	2.59521e+06
301	63	49	56	91952.3
302	37	23	30	14137.2
303	58	43	50.5	67433
304	139	125	132	1.20426e+06
305	223	209	216	5.27667e+06
306	153	139	146	1.62951e+06
307	178	164	171	2.6181e+06
308	134	120	127	1.07253e+06
309	292	278	285	1.21209e+07
310	293	279	286	1.22489e+07
311	167	152	159.5	2.12462e+06
312	185	171	178	2.95297e+06
313	72	58	65	143793
314	189	175	182	3.15655e+06
315	28	14	21	4849.05
316	173	159	166	2.3951e+06
317	85	70	77.5	243727
318	118	103	110.5	706457
319	171	157	164	2.30956e+06
320	139	125	132	1.20426e+06
321	101	87	94	434893
322	15	1	8	268.083
323	79	65	72	195432
324	55	40	47.5	56115.1
325	28	14	21	4849.05
326	83	69	76	229847
327	140	126	133	1.23184e+06
328	90	75	82.5	294009
329	202	188	195	3.88242e+06
330	372	358	365	2.54611e+07
331	180	166	173	2.71105e+06
332	141	127	134	1.25983e+06
333	69	54	61.5	121793
334	136	122	129	1.124e+06
335	246	232	239	7.14813e+06
336	156	142	149	1.73204e+06
337	183	168	175.5	2.83028e+06
338	35	21	28	11494
339	95	81	88	356818
340	125	111	118	860290
341	210	196	203	4.38013e+06
342	100	86	93	421160
343	102	88	95	448920
344	87	72	79.5	263087
345	214	199	206.5	4.61061e+06
346	261	246	253.5	8.52968e+06
347	105	91	98	492807
348	92	78	85	321555
349	90	75	82.5	294009
350	42	27	34.5	21500.9
351	149	135	142	1.49921e+06
352	1196	1182	1189	8.80125e+08
353	77	63	70	179594
354	63	48	55.5	89511.2
355	50	36	43	41629.8
356	22	8	15	1767.15
357	92	78	85	321555
358	187	172	179.5	3.02825e+06
359	193	179	186	3.36928e+06
360	194	180	187	3.42392e+06
361	266	252	259	9.09699e+06
362	181	166	173.5	2.73462e+06
363	183	169	176	2.85454e+06
364	63	49	56	91952.3
365	159	145	152	1.83878e+06
366	166	152	159	2.1047e+06
367	77	63	70	179594
368	68	54	61	118847
369	63	49	56	91952.3
370	81	67	74	212175
371	125	111	118	860290
372	61	47	54	82448
373	44	30	37	26521.8
374	313	299	306	1.50025e+07
375	113	98	105.5	614831
376	51	36	43.5	43098.9
377	110	95	102.5	563859
378	60	45	52.5	75766.4
379	98	84	91	394569
380	105	91	98	492807
381	79	65	72	195432
382	105	91	98	492807
383	252	238	245	7.70011e+06
384	178	163	170.5	2.59521e+06
385	250	236	243	7.51307e+06
386	69	55	62	124788
387	107	93	100	523599
388	406	391	398.5	3.31347e+07
389	114	100	107	641431
390	159	145	152	1.83878e+06
391	151	137	144	1.56346e+06
392	132	118	125	1.02265e+06
393	270	256	263	9.52502e+06
394	183	169	176	2.85454e+06
395	102	88	95	448920
396	120	106	113	755499
397	69	54	61.5	121793
398	42	28	35	22449.3
399	75	61	68	164636
400	107	93	100	523599
401	169	155	162	2.22609e+06
402	163	148	155.5	1.96875e+06
403	154	140	147	1.66322e+06
404	66	52	59	107536
405	71	57	64	137258
406	133	119	126	1.04739e+06
407	165	151	158	2.06524e+06
408	51	36	43.5	43098.9
409	24	10	17	2572.44
410	45	31	38	28730.9
411	126	112	119	882347
412	211	196	203.5	4.41257e+06
413	140	126	133	1.23184e+06
414	165	151	158	2.06524e+06
415	121	107	114	775735
416	279	265	272	1.05367e+07
417	281	266	273.5	1.0712e+07
418	154	140	147	1.66322e+06
419	172	158	165	2.35207e+06
420	60	45	52.5	75766.4
421	176	162	169	2.52731e+06
422	15	1	8	268.083
423	160	146	153	1.87531e+06
424	72	58	65	143793
425	105	91	98	492807
426	158	144	151	1.80272e+06
427	126	112	119	882347
428	88	74	81	278262
429	43	29	36	24429
430	171	157	164	2.30956e+06
431	122	108	115	796328
432	69	55	62	124788
433	180	166	173	2.71105e+06
434	293	279	286	1.22489e+07
435	192	178	185	3.31523e+06
436	418	404	411	3.63516e+07
437	758	744	751	2.21778e+08
438	373	359	366	2.56709e+07
439	296	282	289	1.26384e+07
440	150	136	143	1.53111e+06
441	286	272	279	1.13713e+07
442	506	491	498.5	6.48626e+07
443	326	311	318.5	1.69171e+07
444	379	364	371.5	2.68457e+07
445	83	69	76	229847
446	203	189	196	3.94246e+06
447	263	249	256	8.78453e+06
448	434	419	426.5	4.06215e+07
449	213	199	206	4.5772e+06
450	217	203	210	4.84905e+06
451	186	172	179	3.00302e+06
452	441	426	433.5	4.26546e+07
453	534	520	527	7.66356e+07
454	223	209	216	5.27667e+06
455	197	183	190	3.59136e+06
456	192	178	185	3.31523e+06
457	96	82	89	369121
458	311	297	304	1.47102e+07
459	2406	2392	2399	7.22919e+09
460	167	152	159.5	2.12462e+06
461	138	124	131	1.1771e+06
462	114	99	106.5	632481
463	57	43	50	65449.8
464	197	183	190	3.59136e+06
465	387	372	379.5	2.86176e+07
466	400	385	392.5	3.16605e+07
467	402	387	394.5	3.21469e+07
468	546	532	539	8.19908e+07
469	375	360	367.5	2.59879e+07
470	380	366	373	2.71722e+07
471	139	125	132	1.20426e+06
472	331	317	324	1.78088e+07
473	345	331	338	2.02185e+07
474	168	154	161	2.18512e+06
475	149	135	142	1.49921e+06
476	139	125	132	1.20426e+06
477	176	161	168.5	2.50495e+06
478	264	250	257	8.88788e+06
479	136	122	129	1.124e+06
480	101	86	93.5	427990
481	639	625	632	1.32175e+08
482	238	224	231	6.45408e+06
483	114	100	107	641431
484	233	218	225.5	6.00397e+06
485	132	118	125	1.02265e+06
486	210	195	202.5	4.34784e+06
487	223	209	216	5.27667e+06
488	171	157	164	2.30956e+06
489	223	209	216	5.27667e+06
490	517	503	510	6.94559e+07
491	369	354	361.5	2.47357e+07
492	514	500	507	6.82374e+07
493	151	136	143.5	1.54723e+06
494	227	213	220	5.57528e+06
495	825	810	817.5	2.86063e+08
496	241	227	234	6.70882e+06
497	331	317	324	1.78088e+07
498	316	301	308.5	1.53732e+07
499	277	262	269.5	1.02488e+07
500	553	539	546	8.52269e+07
501	380	366	373	2.71722e+07
502	217	203	210	4.84905e+06
503	253	239	246	7.79478e+06
504	150	136	143	1.53111e+06
505	98	84	91	394569
506	163	149	156	1.9878e+06
507	228	214	221	5.65165e+06
508	352	338	345	2.15009e+07
509	338	324	331	1.89881e+07
510	322	308	315	1.63655e+07
511	146	132	139	1.40619e+06
512	156	142	149	1.73204e+06
513	280	266	273	1.06534e+07
514	343	329	336	1.98617e+07
515	114	100	107	641431
516	62	48	55	87113.7
517	103	89	96	463247
518	265	251	258	8.99203e+06
519	434	420	427	4.07645e+07
520	294	280	287	1.23778e+07
521	344	330	337	2.00396e+07
522	255	241	248	7.98645e+06
523	572	558	565	9.44374e+07
524	575	560	567.5	9.56965e+07
525	321	307	314	1.62102e+07
526	358	343	350.5	2.25456e+07
527	132	118	125	1.02265e+06
528	366	352	359	2.4226e+07
529	44	30	37	26521.8
530	333	319	326	1.81406e+07
531	157	143	150	1.76715e+06
532	223	209	216	5.27667e+06
533	329	315	322	1.7481e+07
534	265	251	258	8.99203e+06
535	190	175	182.5	3.18264e+06
536	181	173	177	2.90348e+06
537	201	192	196	3.94246e+06
538	224	216	220	5.57528e+06
539	113	105	109	678076
540	219	210	215	5.20372e+06
541	226	217	222	5.72872e+06
542	113	104	108	659584
543	300	292	296	1.35792e+07
544	121	113	117	838603
545	331	322	327	1.8308e+07
546	226	217	221	5.65165e+06
547	170	162	166	2.3951e+06
548	317	309	313	1.60558e+07
549	241	232	237	6.97017e+06
550	249	240	245	7.70011e+06
551	174	165	170	2.57244e+06
552	237	228	232	6.53827e+06
553	149	140	144	1.56346e+06
554	237	228	232	6.53827e+06
555	221	212	216	5.27667e+06
556	130	121	125	1.02265e+06
557	247	238	242	7.4207e+06
558	248	239	244	7.60621e+06
559	289	280	285	1.21209e+07
560	351	343	347	2.1877e+07
561	416	407	411	3.63516e+07
562	288	279	284	1.19937e+07
563	556	547	551	8.75898e+07
564	352	343	347	2.1877e+07
565	200	192	196	3.94246e+06
566	243	234	239	7.14813e+06
567	203	195	199	4.12627e+06
568	338	329	334	1.95091e+07
569	193	184	188	3.47914e+06
570	146	137	142	1.49921e+06
571	748	740	744	2.15634e+08
572	225	216	221	5.65165e+06
573	189	180	184	3.26176e+06
574	363	354	358	2.40241e+07
575	228	220	224	5.88495e+06
576	191	182	186	3.36928e+06
577	185	176	181	3.10481e+06
578	530	521	525	7.57664e+07
579	260	251	255	8.68199e+06
580	230	221	225	5.96412e+06
581	201	193	197	4.00311e+06
582	190	181	185	3.31523e+06
583	211	202	206	4.5772e+06
584	350	341	345	2.15009e+07
585	329	320	324	1.78088e+07
586	227	219	223	5.80648e+06
587	172	163	167	2.43864e+06
588	92	83	88	356818
589	108	99	104	588977
590	273	264	268	1.00787e+07
591	195	187	191	3.64837e+06
592	181	173	177	2.90348e+06
593	235	227	231	6.45408e+06
594	239	231	235	6.7952e+06
595	166	158	162	2.22609e+06
596	236	227	231	6.45408e+06
597	270	261	265	9.74398e+06
598	113	104	108	659584
599	95	86	90	381704
600	124	115	119	882347
601	185	176	181	3.10481e+06
602	176	167	172	2.66431e+06
603	196	187	191	3.64837e+06
604	219	211	215	5.20372e+06
605	108	99	104	588977
606	214	205	210	4.84905e+06
607	221	212	217	5.3503e+06
608	108	99	103	572151
609	295	287	291	1.29026e+07
610	116	108	112	735619
611	326	317	322	1.7481e+07
612	220	212	216	5.27667e+06
613	165	157	161	2.18512e+06
614	312	304	308	1.52986e+07
615	236	227	232	6.53827e+06
616	244	235	239	7.14813e+06
617	169	160	165	2.35207e+06
618	231	223	227	6.12458e+06
619	144	135	139	1.40619e+06
620	231	223	227	6.12458e+06
621	216	207	211	4.91865e+06
622	125	116	120	904779
623	242	233	237	6.97017e+06
624	243	234	239	7.14813e+06
625	284	275	280	1.1494e+07
626	346	338	342	2.09448e+07
627	411	402	406	3.5041e+07
628	283	274	279	1.13713e+07
629	551	542	546	8.52269e+07
630	347	338	342	2.09448e+07
631	195	186	191	3.64837e+06
632	238	229	234	6.70882e+06
633	198	190	194	3.823e+06
634	333	324	329	1.8646e+07
635	188	179	183	3.20887e+06
636	141	132	137	1.34636e+06
637	743	735	739	2.11316e+08
638	220	211	215	5.20372e+06
639	184	175	179	3.00302e+06
640	357	349	353	2.30315e+07
641	223	215	219	5.4996e+06
642	186	177	181	3.10481e+06
643	180	171	175	2.80616e+06
644	524	516	520	7.36222e+07
645	255	246	250	8.18123e+06
646	225	216	220	5.57528e+06
647	196	188	192	3.70597e+06
648	185	176	180	3.05363e+06
649	206	197	201	4.25194e+06
650	345	336	340	2.05795e+07
651	324	315	319	1.69969e+07
652	222	213	218	5.4246e+06
653	167	158	162	2.22609e+06
654	87	78	83	299387
655	103	94	99	508047
656	268	259	263	9.52502e+06
657	190	181	186	3.36928e+06
658	176	167	172	2.66431e+06
659	230	222	226	6.04399e+06
660	234	226	230	6.37063e+06
661	161	152	157	2.02627e+06
662	231	222	226	6.04399e+06
663	265	256	260	9.20277e+06
664	108	99	103	572151
665	90	81	85	321555
666	119	110	114	775735
667	180	171	175	2.80616e+06
668	188	179	184	3.26176e+06
669	208	199	203	4.38013e+06
670	231	223	227	6.12458e+06
671	120	111	116	817283
672	226	217	222	5.72872e+06
673	233	224	229	6.28789e+06
674	120	111	115	796328
675	307	299	303	1.45655e+07
676	128	120	124	998306
677	338	329	334	1.95091e+07
678	232	224	228	6.20588e+06
679	177	169	173	2.71105e+06
680	324	316	320	1.71573e+07
681	248	239	244	7.60621e+06
682	256	247	251	8.2798e+06
683	181	172	177	2.90348e+06
684	243	235	239	7.14813e+06
685	156	147	151	1.80272e+06
686	243	235	239	7.14813e+06
687	228	219	223	5.80648e+06
688	136	128	132	1.20426e+06
689	254	245	249	8.08345e+06
690	255	246	251	8.2798e+06
691	296	287	292	1.30361e+07
692	358	350	354	2.32278e+07
693	423	414	418	3.82408e+07
694	295	286	291	1.29026e+07
695	563	554	558	9.09706e+07
696	359	350	354	2.32278e+07
697	207	198	203	4.38013e+06
698	250	241	246	7.79478e+06
699	210	202	206	4.5772e+06
700	345	336	340	2.05795e+07
701	200	191	195	3.88242e+06
702	153	144	149	1.73204e+06
703	755	747	751	2.21778e+08
704	232	223	227	6.12458e+06
705	196	187	191	3.64837e+06
706	369	361	365	2.54611e+07
707	235	227	231	6.45408e+06
708	198	189	193	3.76418e+06
709	192	183	187	3.42392e+06
710	536	528	532	7.88376e+07
711	267	258	262	9.41678e+06
712	237	228	232	6.53827e+06
713	208	200	204	4.44518e+06
714	197	188	192	3.70597e+06
715	218	209	213	5.05985e+06
716	357	348	352	2.28363e+07
717	336	327	331	1.89881e+07
718	234	225	230	6.37063e+06
719	179	170	174	2.75833e+06
720	99	90	95	448920
721	115	106	110	696910
722	280	271	275	1.08892e+07
723	202	193	198	4.06438e+06
724	188	179	184	3.26176e+06
725	242	234	238	7.05878e+06
726	246	238	242	7.4207e+06
727	173	164	169	2.52731e+06
728	243	234	238	7.05878e+06
729	277	268	272	1.05367e+07
730	120	111	115	796328
731	102	93	97	477874
732	131	122	126	1.04739e+06
733	192	183	187	3.42392e+06
734	183	174	179	3.00302e+06
735	202	194	198	4.06438e+06
736	226	217	222	5.72872e+06
737	115	106	111	716090
738	221	212	217	5.3503e+06
739	228	219	223	5.80648e+06
740	115	106	110	696910
741	302	294	298	1.38563e+07
742	123	115	119	882347
743	333	324	329	1.8646e+07
744	227	219	223	5.80648e+06
745	172	163	168	2.48271e+06
746	319	311	315	1.63655e+07
747	243	234	239	7.14813e+06
748	251	242	246	7.79478e+06
749	176	167	172	2.66431e+06
750	238	230	234	6.70882e+06
751	151	142	146	1.62951e+06
752	238	230	234	6.70882e+06
753	222	214	218	5.4246e+06
754	131	123	127	1.07253e+06
755	249	240	244	7.60621e+06
756	250	241	246	7.79478e+06
757	291	282	286	1.22489e+07
758	353	345	349	2.22574e+07
759	418	409	413	3.68849e+07
760	290	281	286	1.22489e+07
761	558	549	553	8.8547e+07
762	354	345	349	2.22574e+07
763	202	193	198	4.06438e+06
764	245	236	241	7.32908e+06
765	205	196	201	4.25194e+06
766	340	331	335	1.96849e+07
767	195	186	190	3.59136e+06
768	148	139	144	1.56346e+06
769	750	741	746	2.17378e+08
770	227	218	222	5.72872e+06
771	190	182	186	3.36928e+06
772	364	356	360	2.4429e+07
773	230	222	226	6.04399e+06
774	193	184	188	3.47914e+06
775	187	178	182	3.15655e+06
776	531	523	527	7.66356e+07
777	262	253	257	8.88788e+06
778	231	223	227	6.12458e+06
779	203	195	199	4.12627e+06
780	192	183	187	3.42392e+06
781	213	204	208	4.71182e+06
782	352	343	347	2.1877e+07
783	331	322	326	1.81406e+07
784	229	220	225	5.96412e+06
785	174	165	169	2.52731e+06
786	94	85	90	381704
787	110	101	105	606131
788	275	266	270	1.0306e+07
789	197	188	193	3.76418e+06
790	183	174	179	3.00302e+06
791	237	228	233	6.62318e+06
792	241	233	237	6.97017e+06
793	168	159	164	2.30956e+06
794	238	229	233	6.62318e+06
795	272	263	267	9.96626e+06
796	115	106	110	696910
797	97	88	92	407720
798	126	117	121	927587
799	187	178	182	3.15655e+06
800	232	221	226.5	6.0842e+06
801	177	165	171	2.6181e+06
802	97	85	91	394569
803	113	101	107	641431
804	278	266	272	1.05367e+07
805	200	189	194.5	3.85263e+06
806	186	175	180.5	3.07915e+06
807	240	229	234.5	6.75192e+06
808	244	233	238.5	7.10336e+06
809	171	160	165.5	2.37352e+06
810	241	229	235	6.7952e+06
811	275	263	269	1.01919e+07
812	118	106	112	735619
813	100	88	94	434893
814	129	117	123	974348
815	190	178	184	3.26176e+06
816	181	169	175	2.80616e+06
817	201	189	195	3.88242e+06
818	224	213	218.5	5.46202e+06
819	113	101	107	641431
820	219	207	213	5.05985e+06
821	226	214	220	5.57528e+06
822	113	101	107	641431
823	300	289	294.5	1.33738e+07
824	121	110	115.5	806760
825	331	319	325	1.79742e+07
826	225	214	219.5	5.53735e+06
827	170	159	164.5	2.33075e+06
828	317	306	311.5	1.58261e+07
829	241	229	235	6.7952e+06
830	249	237	243	7.51307e+06
831	174	162	168	2.48271e+06
832	236	225	230.5	6.41226e+06
833	149	137	143	1.53111e+06
834	236	225	230.5	6.41226e+06
835	221	209	215	5.20372e+06
836	130	118	124	998306
837	247	235	241	7.32908e+06
838	248	236	242	7.4207e+06
839	289	277	283	1.18675e+07
840	351	340	345.5	2.15945e+07
841	416	404	410	3.6087e+07
842	288	276	282	1.17421e+07
843	556	544	550	8.71137e+07
844	352	340	346	2.16884e+07
845	200	188	194	3.823e+06
846	243	231	237	6.97017e+06
847	203	192	197.5	4.03367e+06
848	338	326	332	1.91608e+07
849	193	181	187	3.42392e+06
850	146	134	140	1.43676e+06
851	748	737	742.5	2.14332e+08
852	225	213	219	5.4996e+06
853	189	177	183	3.20887e+06
854	362	351	356.5	2.37234e+07
855	228	217	222.5	5.76751e+06
856	191	179	185	3.31523e+06
857	185	173	179	3.00302e+06
858	529	518	523.5	7.51188e+07
859	260	248	254	8.58025e+06
860	230	218	224	5.88495e+06
861	201	190	195.5	3.91236e+06
862	190	178	184	3.26176e+06
863	211	199	205	4.51087e+06
864	350	338	344	2.13144e+07
865	329	317	323	1.76444e+07
866	227	215	221	5.65165e+06
867	172	160	166	2.3951e+06
868	92	80	86	333038
869	108	96	102	555647
870	273	261	267	9.96626e+06
871	195	183	189	3.53496e+06
872	181	169	175	2.80616e+06
873	235	224	229.5	6.32917e+06
874	239	228	233.5	6.66591e+06
875	166	154	160	2.14466e+06
876	236	224	230	6.37063e+06
877	270	258	264	9.63408e+06
878	113	101	107	641431
879	95	83	89	369121
880	124	112	118	860290
881	185	173	179	3.00302e+06
882	193	181	187	3.42392e+06
883	213	201	207	4.64419e+06
884	236	225	230.5	6.41226e+06
885	125	113	119	882347
886	231	219	225	5.96412e+06
887	238	226	232	6.53827e+06
888	125	113	119	882347
889	312	301	306.5	1.50761e+07
890	133	122	127.5	1.08525e+06
891	343	331	337	2.00396e+07
892	237	226	231.5	6.49608e+06
893	182	171	176.5	2.87894e+06
894	329	318	323.5	1.77264e+07
895	253	241	247	7.89023e+06
896	261	249	255	8.68199e+06
897	186	174	180	3.05363e+06
898	248	237	242.5	7.46679e+06
899	161	149	155	1.94982e+06
900	248	237	242.5	7.46679e+06
901	233	221	227	6.12458e+06
902	141	130	135.5	1.30262e+06
903	259	247	253	8.4793e+06
904	260	248	254	8.58025e+06
905	301	289	295	1.3442e+07
906	363	352	357.5	2.39236e+07
907	428	416	422	3.93492e+07
908	300	288	294	1.33058e+07
909	568	556	562	9.2941e+07
910	364	352	358	2.40241e+07
911	212	200	206	4.5772e+06
912	255	243	249	8.08345e+06
913	215	204	209.5	4.81449e+06
914	350	338	344	2.13144e+07
915	205	193	199	4.12627e+06
916	158	146	152	1.83878e+06
917	760	749	754.5	2.24893e+08
918	237	225	231	6.45408e+06
919	201	189	195	3.88242e+06
920	374	363	368.5	2.62006e+07
921	240	229	234.5	6.75192e+06
922	203	191	197	4.00311e+06
923	197	185	191	3.64837e+06
924	541	530	535.5	8.04039e+07
925	272	260	266	9.8547e+06
926	242	230	236	6.88232e+06
927	213	202	207.5	4.67792e+06
928	202	190	196	3.94246e+06
929	223	211	217	5.3503e+06
930	362	350	356	2.36237e+07
931	341	329	335	1.96849e+07
932	239	227	233	6.62318e+06
933	184	172	178	2.95297e+06
934	104	92	98	492807
935	120	108	114	775735
936	285	273	279	1.13713e+07
937	207	195	201	4.25194e+06
938	193	181	187	3.42392e+06
939	247	236	241.5	7.3748e+06
940	251	240	245.5	7.74735e+06
941	178	166	172	2.66431e+06
942	248	236	242	7.4207e+06
943	282	270	276	1.10084e+07
944	125	113	119	882347
945	107	95	101	539464
946	136	124	130	1.15035e+06
947	197	185	191	3.64837e+06
948	188	176	182	3.15655e+06
949	207	196	201.5	4.28375e+06
950	231	219	225	5.96412e+06
951	120	108	114	775735
952	226	214	220	5.57528e+06
953	233	221	227	6.12458e+06
954	120	108	114	775735
955	307	296	301.5	1.43503e+07
956	128	117	122.5	962514
957	338	326	332	1.91608e+07
958	232	221	226.5	6.0842e+06
959	177	165	171	2.6181e+06
960	324	313	318.5	1.69171e+07
961	248	236	242	7.4207e+06
962	256	244	250	8.18123e+06
963	181	169	175	2.80616e+06
964	243	232	237.5	7.01438e+06
965	156	144	150	1.76715e+06
966	243	232	237.5	7.01438e+06
967	227	216	221.5	5.6901e+06
968	136	125	130.5	1.16367e+06
969	254	242	248	7.98645e+06
970	255	243	249	8.08345e+06
971	296	284	290	1.27701e+07
972	358	347	352.5	2.29338e+07
973	423	411	417	3.7967e+07
974	295	283	289	1.26384e+07
975	563	551	557	9.04824e+07
976	359	347	353	2.30315e+07
977	207	195	201	4.25194e+06
978	250	238	244	7.60621e+06
979	210	198	204	4.44518e+06
980	345	333	339	2.03985e+07
981	200	188	194	3.823e+06
982	153	141	147	1.66322e+06
983	755	743	749	2.20011e+08
984	232	220	226	6.04399e+06
985	195	184	189.5	3.56309e+06
986	369	358	363.5	2.51485e+07
987	235	224	229.5	6.32917e+06
988	198	186	192	3.70597e+06
989	192	180	186	3.36928e+06
990	536	525	530.5	7.81726e+07
991	267	255	261	9.30937e+06
992	236	225	230.5	6.41226e+06
993	208	197	202.5	4.34784e+06
994	197	185	191	3.64837e+06
995	218	206	212	4.98892e+06
996	357	345	351	2.26423e+07
997	336	324	330	1.88166e+07
998	234	222	228	6.20588e+06
999	179	167	173	2.71105e+06
1000	99	87	93	421160
1001	115	103	109	678076
1002	280	268	274	1.07709e+07
1003	202	190	196	3.94246e+06
1004	188	176	182	3.15655e+06
1005	242	230	236	6.88232e+06
1006	246	235	240.5	7.28356e+06
1007	173	161	167	2.43864e+06
1008	243	231	237	6.97017e+06
1009	277	265	271	1.04209e+07
1010	120	108	114	775735
1011	102	90	96	463247
1012	131	119	125	1.02265e+06
1013	192	180	186	3.36928e+06
Average	213.67	201.4	207.515	2.03467e+07
